# Supplementary material for: Accelerated knowledge discovery from omics data by optimal experimental design
Source: Nat Commun. 2020 Oct 6;11:5026. doi: 10.1038/s41467-020-18785-y (PMC7538421; doi:10.1038/s41467-020-18785-y)
Supplement: Supplementary file 2 — Dataset 1 [file 41467_2020_18785_MOESM2_ESM.xlsx]

## Sheet: Legend
Legend	Description	Note
	column A	It is a combination of an antibiotic and antiseptic.
	column B-R	Each column is a binary vector represents the presence or absence of the chemical in each row.
	column S-AMJ	The number of reads for the gene in the column under a condition represents by the 1st column. The number of reads were normalized by the number of reads in the control sample

## Sheet: Real Dataset
Culture condtion	Bezalkonium_chloride	Ethanol	Glutaraldehyde	Isopropanol	Povidone_iodine	Sodium_hypochlorite	Ampicillin	Kanamycin	Norfloxacin	PhenolAmpicillin	PhenolKanamycin	PhenolNorfloxacin	PhenolRifampicin	Rifampicin	chloride	hypochlorite	iodine	thrL	thrA	thrB	thrC	yaaX	yaaA	yaaJ	talB	mog	satP	yaaW	yaaI	dnaK	dnaJ	insL1	sokC	nhaA	nhaR	insB1	insA	rpsT	yaaY	ribF	ileS	lspA	fkpB	ispH	rihC	dapB	carA	carB	caiF
Bezalkonium_chloride_Ampicillin	1.0	0.0	0.0	0.0	0.0	0.0	1.0	0.0	0.0	0.0	0.0	0.0	0.0	0.0	1.0	0.0	0.0	-0.2247514941419028	0.43336261358468786	0.44606658623826584	0.5853813040218832	0.8797570275375526	0.39633720211259454	0.06279513015173512	0.01373404636759962	0.5661284375460229	0.1799818801205252	-0.29390711746184495	-0.4957406528197181	0.1426785060006431	0.4825924568194176	0.715399106138166	-0.5917900522826289	0.49264647549180135	0.44519489554778907	-0.01508819368754399	0.12316725499114797	0.860355468856727	-0.05139783578058566	0.36861505474782225	0.3011843496676551	0.5838877849440266	0.5603616981115016	0.6837353095430416	0.22095227605555984	-0.4170573278132712	1.4479860203207073	0.9811118695030014	0.06939507430184486
Bezalkonium_chloride_Kanamycin	1.0	0.0	0.0	0.0	0.0	0.0	0.0	1.0	0.0	0.0	0.0	0.0	0.0	0.0	1.0	0.0	0.0	-0.437196389242397	0.2868689351530148	0.2524697204931097	0.4245833931786723	0.8444468880151532	0.39278014523959426	0.17218625938340876	0.035304812936379576	0.7829288142216797	0.3794291085712697	0.18720016094307826	-0.012035852225569695	0.9991346105563751	1.3133095320302615	1.0516409038196761	-0.2822482687108839	0.4257159389697445	0.2659056744591102	-0.04497274328284962	-0.17354829553299475	0.7693619237803077	-0.26994395331735627	0.3914742712352719	0.3505446597262352	0.5405403013034681	0.5503437395844906	0.6578777820587539	0.25703546452796516	-0.38478423032361475	1.856674285280487	1.3603922780097992	0.18883948731831032
Bezalkonium_chloride_Norfloxacin	1.0	0.0	0.0	0.0	0.0	0.0	0.0	0.0	1.0	0.0	0.0	0.0	0.0	0.0	1.0	0.0	0.0	-0.3015220143590872	0.6653235627299222	0.572800426793538	0.7563524465862282	0.7543764737805213	0.5666992618840083	0.1532106767090562	0.18616190390714277	0.6769410580465179	0.42841712283413114	-0.1583072255114593	-0.3204169344499543	0.39356278746216616	0.5099093677178048	0.2642170559914875	-0.8325664910963656	0.26589880216535744	0.024855106918214107	-0.08021517060067213	0.05686353596976202	0.7723153885116895	-0.15804864094172386	0.4152602889030632	0.4029387856576784	0.7376331228901571	0.5581567359195374	0.6428787508990261	0.2942157715253905	-0.42356793547094346	1.417207006855277	1.0765881986312384	-0.06614549963606701
Bezalkonium_chloride_Rifampicin	1.0	0.0	0.0	0.0	0.0	0.0	0.0	0.0	0.0	0.0	0.0	0.0	0.0	1.0	1.0	0.0	0.0	-0.7073668285372158	-0.6240094816966617	-0.5979593727560876	-0.5027122681676565	0.9414708754007963	2.2877347616101904	0.9609684258598056	0.408189019841661	1.1162745842126738	1.9978949865735016	0.45709615608307796	0.5856634639727616	0.6647713980768649	1.5003475779211208	1.6368336254827953	0.8499407079682221	1.8189572692849099	0.9277319934991436	0.3327903036769178	0.044888062964709895	2.0662634801655915	0.676272804771205	0.9026284504252755	0.7569339390131422	1.241522234132227	1.758730822524039	2.605996417215597	1.285641029149926	-0.31751512146760597	2.6520558928421	2.3463640744087138	1.1886622460469103
Ethanol_Ampicillin	0.0	1.0	0.0	0.0	0.0	0.0	1.0	0.0	0.0	0.0	0.0	0.0	0.0	0.0	0.0	0.0	0.0	-0.7508967914805488	-0.7050026920148648	-0.7250969249961428	-0.716887851442761	-0.34543101403320203	-0.12097437762584201	0.052370115270655	0.17708326767084798	0.22658409204080343	0.5974600252761137	0.4103701124059385	-0.2482541057524169	-0.030258873615144326	-0.26110831033136767	-0.15041451839247838	-0.29001776654394934	0.007152827383677917	-0.16047463725408537	-0.0948725560349221	-0.20588692385118018	-0.28695409042519404	-0.1378787165176528	0.04807795065709428	-0.1377508053479969	-0.14174403791059753	-0.15128144235330268	-0.005054786420683946	0.4103701124059383	-0.6204913770483741	-0.13827429387081536	-0.3330791889780354	0.46996321574703476
Ethanol_Kanamycin	0.0	1.0	0.0	0.0	0.0	0.0	0.0	1.0	0.0	0.0	0.0	0.0	0.0	0.0	0.0	0.0	0.0	-0.760796694998888	-0.6487529923657704	-0.6490726251485553	-0.6246594659718057	-0.2708093131177154	0.02018596458566712	0.18190339092453542	0.43906203362229135	0.9254625946388515	0.7416990645393462	0.18417033727155666	-0.1282621479082224	0.8739425754286468	0.30100235962793687	0.5203244416060805	-0.35567202236694667	0.30167268208697584	0.16134921774989808	-0.12236001545666686	0.2365138067871307	-0.08624534575089848	-0.4231730485951716	0.33635871405438067	0.17346081979906897	0.24674844452574476	0.1492707192883438	0.21712509523852563	0.7530364796863243	-0.5526252172106638	0.15664075860077942	-0.09000016961754342	0.6698077166828417
Ethanol_Norfloxacin	0.0	1.0	0.0	0.0	0.0	0.0	0.0	0.0	1.0	0.0	0.0	0.0	0.0	0.0	0.0	0.0	0.0	-0.7906859874271005	-0.7676222742980765	-0.7747130279081019	-0.7413969749263873	-0.23768638085566712	0.09460260935780057	0.4025650281941518	0.4205281853439884	0.673215984359574	0.8026606660764154	1.154334515920316	0.04882075117173287	0.3494584139168226	0.025374059728372533	0.17845028221543094	0.3984276682289775	0.26467653708207717	0.07208088879852505	-0.022018924329547284	0.10338368042344158	-0.16433045939490545	-0.28080862776795457	0.24128019096897835	0.026646128465208453	0.13942010467742097	0.025275795533183796	0.16525687213870557	0.8614206124399221	-0.5485774130329647	-0.030808905443489864	-0.23332680301671918	0.5658450651296292
Ethanol_Rifampicin	0.0	1.0	0.0	0.0	0.0	0.0	0.0	0.0	0.0	0.0	0.0	0.0	0.0	1.0	0.0	0.0	0.0	-0.8251202316625177	-0.8860769831365343	-0.874589913916725	-0.8425007106040374	-0.2951567890912753	0.2018136145367491	0.14226306866083738	0.3163964737055322	0.8126263616879154	1.2035160881033995	0.9369853428432189	0.08794622672029008	0.6952612045829253	0.4429674018518934	0.9222420691209626	-0.22937142273979438	0.45952382056857116	-0.09109331109431397	-0.06310071657671071	-0.2048716702835451	0.9289313858982482	-0.11928162598833676	0.17000245653836568	0.009391949139081165	0.1183512279751761	0.316359426871004	0.5004552998746955	1.0411243397702736	-0.6730697304191539	2.427553937236888	1.991816209762927	1.311885731780616
Glutaraldehyde_Ampicillin	0.0	0.0	1.0	0.0	0.0	0.0	1.0	0.0	0.0	0.0	0.0	0.0	0.0	0.0	0.0	0.0	0.0	-0.4286502613474093	-0.34848205676732535	-0.4122465270112887	-0.35103980707298044	0.07764106523236992	0.4669993375281692	0.9494625283079668	0.09071280670346102	0.6247873149018666	0.9154602749072462	0.5530758985734429	-0.09860692945541334	0.038594374509227196	0.453353890555039	0.42045368700986857	0.2769735166048313	0.868702406243686	0.9309075351887567	0.23624453014651617	0.24006676757000942	0.4348176817976331	0.532368219925797	0.7084838693866855	0.5412729313917357	0.8038548659356856	0.8737631804874971	0.8015032019053636	0.5300673667427254	-0.3826396417884734	0.10631194938307219	0.1645638760586314	0.2410024316300473
Glutaraldehyde_Norfloxacin	0.0	0.0	1.0	0.0	0.0	0.0	0.0	0.0	1.0	0.0	0.0	0.0	0.0	0.0	0.0	0.0	0.0	-0.47845474643292657	-0.596794527426706	-0.5958070584747518	-0.5914160694891446	-0.16009273712784441	0.3402366351233801	0.17556433014650802	-0.17507112057539168	0.32962272173924884	0.7073235076112171	0.10969036497973957	-0.41567537707423574	-0.12192756000362565	0.20021754883327963	0.4584042274072262	-0.7792551424502667	0.5351801456867806	0.6315537253575032	-0.10045435159846038	-0.03535773232602159	0.16222904954915204	0.12264527553864289	0.44914154501448295	0.2609968108872142	0.568096091740482	0.5447635031388467	0.4907346998320152	-0.021563334103885636	-0.46054316062032136	-0.26854590103645376	-0.25964972952070114	-0.4217106548697131
Glutaraldehyde_Rifampicin	0.0	0.0	1.0	0.0	0.0	0.0	0.0	0.0	0.0	0.0	0.0	0.0	0.0	1.0	0.0	0.0	0.0	-0.8678157692295374	-0.870640257972761	-0.8799529670224508	-0.8196605053775151	0.04082867071239494	0.4691354707600135	0.08218027470519486	-0.3244044447573453	0.3244192877742027	1.5103505862396922	0.784947495140625	0.6436054989190827	-0.16987000162237698	0.3846429413593946	0.7409794712758828	0.05838232884940956	0.419194486411708	0.16251349346201238	-0.27084804661631673	-0.21447230621812627	0.8142181723807305	0.2579629965752978	0.06856876903188393	-0.04736168602406164	0.3358850126330958	0.8260335118556946	1.4132201691100958	0.7963894662633217	-0.6981609219720435	2.713089206110064	3.2725851140115174	1.2896834607221022
Isopropanol_Ampicillin	0.0	0.0	0.0	1.0	0.0	0.0	1.0	0.0	0.0	0.0	0.0	0.0	0.0	0.0	0.0	0.0	0.0	-0.597136908275763	0.09247616204220113	0.008580373597427294	0.03873313245619189	0.13313990388974553	0.11311736590546988	0.14975473482765453	1.1016219537656105	0.8304716994778182	0.620759758364312	0.46096654275092913	-0.05466870763175137	0.9072371564096752	0.48721145070453853	1.1832421369199289	-0.26951672862453524	-0.0038864481243661565	-0.022094975416716723	-0.3366718511337242	0.19072995680856106	-0.18613751335060968	-0.34604354753053645	0.5304995881489109	0.38228243963244424	0.5218401486988843	0.19858887793035418	0.3386994879348823	1.434944237918215	-0.5986945893599076	0.02715900457579615	-0.0974416199801036	0.8930834075082468
Isopropanol_Kanamycin	0.0	0.0	0.0	1.0	0.0	0.0	0.0	1.0	0.0	0.0	0.0	0.0	0.0	0.0	0.0	0.0	0.0	-0.7826973226631206	-0.18741533665853527	-0.2114352897195138	-0.19958749546188126	0.0032886307211532607	0.0493580066216142	0.19837926199983166	0.9699552889811671	0.8618959183636424	0.9593481529887954	0.7583836867713534	-0.19754975964229504	2.1567551628308936	1.2243876308027026	1.3816889588490573	-0.6502139977927953	0.06923221129247811	-0.024689433361765864	-0.3010842545015514	0.12821149844867194	-0.2597234997830816	-0.36039131024968296	0.4894113642371298	0.3276558459148089	0.46526209461188794	0.15750612771220912	0.23754347322326994	1.8077416933929673	-0.6073174476271533	-0.19620158931168105	-0.2523324202820997	0.9656988011362634
Isopropanol_Norfloxacin	0.0	0.0	0.0	1.0	0.0	0.0	0.0	0.0	1.0	0.0	0.0	0.0	0.0	0.0	0.0	0.0	0.0	-0.7099032543974453	-0.07249333126259755	-0.11650087085126061	-0.11603746499543087	0.1044270153029093	0.16448629763069653	0.8404473284540206	0.891112680649531	0.706331602823872	0.8117411463488818	2.000152368387133	0.7132495033218313	0.7810625461405782	0.3917111620852846	0.975848483797067	-0.2672895205919211	0.1517986702816387	-0.0028637629023121752	-0.201991682370751	0.11812466221810874	-0.29870305450863716	-0.44523349416245467	0.4152432713051333	0.1738315399152197	0.28224333896413767	0.002617094781870998	0.25111409357510944	1.9209404246673405	-0.642688193208823	-0.25300109470642856	-0.3722941561972339	2.0185607778431414
Isopropanol_Rifampicin	0.0	0.0	0.0	1.0	0.0	0.0	0.0	0.0	0.0	0.0	0.0	0.0	0.0	1.0	0.0	0.0	0.0	-0.8730628943464662	-0.6232061218103851	-0.627822464441563	-0.5727246213672975	-0.19644383627043677	0.2033775341566915	-0.1138837355322194	0.5648997199275639	0.8821178415759824	1.5855903407505576	0.41658856873700617	-0.3393221381100515	1.4316171867680783	1.2089410456216683	1.4734591413677625	-0.25123175652472507	0.28198199261675816	-0.1395203653610754	-0.4184051542237078	-0.40271666127405836	0.873171335152789	-0.044429098802982694	0.42943064989198393	0.22580249235996747	0.4807957335395163	0.4761431085655418	0.8607306477481207	1.7927031783672402	-0.6830319305456558	3.178773161194303	2.8674934378657775	0.8561015612908219
Ampicillin	0.0	0.0	0.0	0.0	0.0	0.0	1.0	0.0	0.0	0.0	0.0	0.0	0.0	0.0	0.0	0.0	0.0	-0.45101302176254626	0.08663707933181908	0.03602080401787362	0.08639540811372226	0.20145621782804632	0.13445323855999983	0.2925641086770099	0.09164499715081313	0.1494615693425055	0.24271716541296082	0.5849325910859037	-0.0944907181810682	0.17127619476417316	0.22552302686780076	0.309572813673929	-0.3891405638523078	0.10232361886651711	0.14388355704430703	0.052099366573323244	0.038107943511106905	0.23913312793612035	-0.1762124175379694	0.14044323287985838	0.1022659439804493	0.19564560367932393	0.17958203772029846	0.19438408625427483	0.44625098936588736	-0.13337525791904084	0.14052507516623677	0.09554628594178009	0.032438483629902135
Chlorexidine_Ampicillin	0.0	0.0	0.0	0.0	0.0	0.0	1.0	0.0	0.0	0.0	0.0	0.0	0.0	0.0	0.0	0.0	0.0	-0.6735188877429585	-0.09994884622889691	-0.15917431814080715	-0.11097068016549795	0.07134125947736718	0.22330784794291522	0.06799872085177872	0.10973658310143636	0.26787383010522764	0.14803955418995074	0.230331461129536	-0.15438518770663448	0.2576944243087188	0.2905706126143323	0.43575049278274314	-0.20136378838959912	0.13946833222191007	0.09168417635453957	-0.08598857583049808	0.006373954514840092	0.02764381126483073	-0.2622122616551538	0.2737635188878733	0.23859708011328143	0.34161144084552064	0.29411663677277194	0.2664965371140172	0.15118733205102772	-0.4115091360875041	0.09599634032233305	0.09671874129597285	-0.03263782819021893
Chlorexidine_Kanamycin	0.0	0.0	0.0	0.0	0.0	0.0	0.0	1.0	0.0	0.0	0.0	0.0	0.0	0.0	0.0	0.0	0.0	-0.5724167295578656	-0.15729918213634295	-0.21615373698858853	-0.21474810338845213	0.050778135931626375	0.2562502352870202	0.0470031510814915	0.21008645369503473	0.26024745722038617	0.45449507041205245	-0.3138499913535281	-0.32118849411980044	0.7248599649952648	0.855273591999437	0.6769440796950554	-0.2306802933357736	0.22197498861565226	0.16018375117911532	0.12006021082821686	-0.026121296188060576	0.2490736440049464	-0.23800714768495684	0.3311549868880741	0.27308714366163883	0.4768749246836618	0.3698600899276275	0.4190696553328168	-0.15444140348616592	-0.4925075884609937	0.04536265913344915	0.08314255179468633	-0.3498706704245976
Chlorexidine_Norfloxacin	0.0	0.0	0.0	0.0	0.0	0.0	0.0	0.0	1.0	0.0	0.0	0.0	0.0	0.0	0.0	0.0	0.0	-0.5319290686165364	0.020923208786729215	-0.04852125879141814	-0.019094664655772052	0.12211465025794585	0.36924704346951726	0.20072433042711474	0.1994123023843976	0.32342788170361114	0.37994428599662233	-0.08963574947702407	-0.5167363375989941	0.282466094127805	0.34563368128273714	0.3938627206554862	-0.04152706957133793	0.22298656382618232	0.13128515809235483	0.12828011536925302	0.02099924050617167	0.4207844043484365	-0.10803335453985748	0.4245672307360799	0.31478189030124115	0.52120006902528	0.43351782306094344	0.40175350615820404	0.147206982366352	-0.41814192076093165	0.09753374560785877	0.08377832007574926	-0.2941627916762772
Chlorexidine_Rifampicin	0.0	0.0	0.0	0.0	0.0	0.0	0.0	0.0	0.0	0.0	0.0	0.0	0.0	1.0	0.0	0.0	0.0	-0.5279856013487215	-0.12389291983245218	-0.17731577994487618	-0.14502540558445978	0.024398688487142814	0.18355860718707706	0.09264316344961022	0.20429640889031478	0.42645077672824744	0.5062758867453894	0.14982308522525853	-0.4675412496453746	0.86089205370228	0.8342088018204119	0.6069485432050836	-0.09482012439713661	0.09490192023679674	0.18439866787552062	0.11916236026695477	-0.005871812921710869	0.176834637824435	0.11207813288351758	0.3948673492896578	0.3231876445663513	0.5564678348780938	0.3937922778415516	0.3218254374730112	0.027501480414060878	-0.4380658545364578	0.13300465968595476	0.18438324568318318	-0.1458161737268755
Glutaraldehyde_Kanamycin	0.0	0.0	1.0	0.0	0.0	0.0	0.0	1.0	0.0	0.0	0.0	0.0	0.0	0.0	0.0	0.0	0.0	-0.6387686712876126	-0.6355453736582006	-0.6646920066541696	-0.6385723130133205	-0.39269818385274147	-0.06411640254190198	0.0012457853098709996	-0.28813124612042756	0.10871604923579535	0.25346212768290094	-0.1943483710417983	-0.5100578761612319	-0.044695502101342904	0.2802832613945846	0.20182136586825014	-1.0	0.4435190060151266	0.21965643307061747	-0.25320957602693556	-0.15366857950820662	-0.1359536686022429	-0.1817106984306892	0.14889375762375462	0.005712759922073887	0.16720272763044108	0.2131198537842411	0.21141157430079174	-0.32862364253483184	-0.5851147992681109	-0.40684511848580723	-0.3364262372774519	-0.5801533764584019
H2O2_Ampicillin	0.0	0.0	0.0	0.0	0.0	0.0	1.0	0.0	0.0	0.0	0.0	0.0	0.0	0.0	0.0	0.0	0.0	-0.50701339686802	-0.7880324530598045	-0.7682596506184085	-0.7509873662728765	-0.018552904372240178	0.2762875392194592	0.8830706464671784	0.32992941298725004	0.35496100825592397	0.5794058297840805	0.6992960692879288	0.2517891406338228	-0.26953753984876083	-0.18677998887729808	-0.09791906157593264	0.45093741300738566	1.462196822073139	0.8585260142419869	0.14695740465374302	0.14062131889597917	0.2702434627238005	-0.23537901409769557	0.08596514289253608	-0.0441895973660552	0.14226915576868668	0.09264470489739829	0.08954537304682109	0.15029272382567477	5.555635986501156	0.13429151198878606	0.027406738576708573	0.75747348617796
H2O2_Kanamycin	0.0	0.0	0.0	0.0	0.0	0.0	0.0	1.0	0.0	0.0	0.0	0.0	0.0	0.0	0.0	0.0	0.0	-0.6215535703456411	-0.7238569950496726	-0.7221009735605635	-0.6869924442257395	-0.02272947734289799	0.6441234699352214	1.9441370622426706	0.5242569092630117	0.4822141565482158	0.8958273893535103	1.6945931299757415	0.659821517354647	1.2289056761571684	1.066615831481564	0.5852227974735398	1.5081747373359113	1.6103068525872788	0.9740498247731978	0.46996450952214847	0.5168657912934665	0.37602222766218807	0.06597426336776198	0.23104160660491413	0.07076547252847397	0.21776471622177954	0.18050571183284544	0.25863892401965377	1.1522850786598688	5.573090806524086	0.4712538240847147	0.33947791265252103	2.0733972133552707
H2O2_Norfloxacin	0.0	0.0	0.0	0.0	0.0	0.0	0.0	0.0	1.0	0.0	0.0	0.0	0.0	0.0	0.0	0.0	0.0	-0.6227077387873281	-0.8225217574184311	-0.8066039317973078	-0.7934377756928856	-0.1638512425601361	0.11358519039312448	1.1386465851745897	0.11649179971242175	-0.01670021609795691	0.40036252836412883	1.6472663362960933	0.6132752496486783	-0.34284267154912623	-0.3012590703011522	-0.174588305255993	-0.34700763704696364	1.0307073105471323	0.48108146839146354	0.17979670829976382	0.024782812380054225	0.07029302251837466	-0.24439455144005792	-0.10286929722263957	-0.2329035190250144	-0.04838308081844108	-0.07748170764440927	-0.04142282500745562	0.36775427375298136	4.377927123669413	-0.13511619945845899	-0.16795207273369678	1.0279551553682327
H2O2_Rifampicin	0.0	0.0	0.0	0.0	0.0	0.0	0.0	0.0	0.0	0.0	0.0	0.0	0.0	1.0	0.0	0.0	0.0	-0.854038724079945	-0.8798981511943296	-0.8854779652983544	-0.8321547474178104	0.12521748825920698	0.6711105472762902	1.0718615441531987	-0.30196014256944553	0.509720121930541	3.519127688723724	3.6997129603175587	1.4354254836379512	0.15289036999907307	0.8657567545994896	0.7012795673824026	0.9715349153259608	0.6847662003694572	0.29739717008547073	-0.0035056169065407162	0.17608325584762502	2.63043444986972	0.3969733114309659	-0.12297452629709264	-0.34579557297826274	-0.12483084246506171	0.31811191481792767	0.6930619221620716	2.2077405919627786	-0.7881428342039435	13.881551535589898	13.169435320496381	9.796236268714555
Percetic_acid_Ampicillin	0.0	0.0	0.0	0.0	0.0	0.0	1.0	0.0	0.0	0.0	0.0	0.0	0.0	0.0	0.0	0.0	0.0	-0.6500494498469694	-0.15376412357275143	-0.17865889720831046	-0.16655246294185294	-0.22235670704270527	0.05703406585925575	-0.133708564481217	-0.07710486226421681	0.26591658108667776	0.20096418150631234	-0.45043824098095236	-0.6411684985228571	0.023071250514004254	-0.01910794829745147	-0.05870567927119483	-0.5933242983259047	0.02593188376874049	-0.027585923013150857	-0.10882322785113811	-0.14433551786490903	0.05518305668222952	-0.3260802657972135	0.15228366450015982	0.13965736694663355	0.27375458593451346	0.17271993156223805	0.10715810156875785	-0.1280286756897778	-0.5034028327771682	0.12422674472152377	0.14642453084605925	-0.45012862872235004
Percetic_acid_Kanamycin	0.0	0.0	0.0	0.0	0.0	0.0	0.0	1.0	0.0	0.0	0.0	0.0	0.0	0.0	0.0	0.0	0.0	-0.854032975960402	-0.7934329399363612	-0.8035911832496981	-0.7329827158159572	0.17620203418202443	0.9006312670964469	0.06590178125859303	-0.015085854082133135	0.4201007012346217	1.1549640260259786	0.03964434717635007	0.13137767192720465	0.05043415920323437	0.5550783622084571	0.29663508468061706	-0.21815364135111862	0.363492664855852	0.03279381892489317	-0.15331760185340634	-0.43056276768925394	1.2870311969920727	0.02756949993852966	0.0394297967442026	0.013453842280684516	0.32437145385767796	0.7835670606075903	1.2890538479861864	0.6144070756966086	-0.6816768396929556	3.3022285120535617	3.849484628923769	1.0746458305556232
Percetic_acid_Norfloxacin	0.0	0.0	0.0	0.0	0.0	0.0	0.0	0.0	1.0	0.0	0.0	0.0	0.0	0.0	0.0	0.0	0.0	-0.7396504297594745	-0.27770089627731603	-0.32858912809744223	-0.31049732975950733	-0.18383791670839422	-0.34927138644611255	-0.3744655468663499	-0.42488342267984264	-0.19026837081722137	-0.35943902103289244	-0.5837979426000519	-0.7306927863882687	-0.36677360487025257	-0.2614698023382158	-0.2891830030922231	-0.7225319617333678	-0.4503189999490582	-0.4285612881262808	-0.47994264497492395	-0.4250156548058518	-0.30049782279412934	-0.5996532590724308	-0.31373981228289893	-0.3494218433624403	-0.23865477304887528	-0.190104771977856	-0.24330129786123844	-0.3850708341117882	-0.7703675098221399	-0.18642561946624797	-0.24475447084132637	-0.6775899555352515
Percetic_acid_Rifampicin	0.0	0.0	0.0	0.0	0.0	0.0	0.0	0.0	0.0	0.0	0.0	0.0	0.0	1.0	0.0	0.0	0.0	-0.8427534580933301	-0.8412533552469421	-0.8460257697949398	-0.7860830201401711	0.11091826089894749	0.8618371243111861	0.3413248506772167	-0.07095957292717409	0.4892092229571116	1.7264669630099123	0.453284586799111	-0.16272704601366106	0.30196634655173527	0.73661564392725	1.061301205069989	0.23006767314042476	0.39913541609370734	0.15212559707737863	-0.11181926790664626	-0.34789145651845393	1.7588464985317003	-0.10631818033063054	0.15693454185980804	0.02462186423100168	0.2547118861040386	0.9139566097814704	1.3661958118919368	0.9947043348223091	-0.6367387183762973	6.450037683366204	6.866369394217038	2.7867274444765573
Rifampicin	0.0	0.0	0.0	0.0	0.0	0.0	0.0	0.0	0.0	0.0	0.0	0.0	0.0	1.0	0.0	0.0	0.0	-0.8279261932852083	-0.8394696849448979	-0.8386626427597699	-0.7842020872833002	0.08596464178681683	0.6412419810048255	0.4858581248150195	-0.21984995609942118	0.3835149884345848	1.4975819655134808	1.2812629851804525	0.4895305373825307	0.19100908337837186	0.660335985232084	0.80194143660883	-0.12076322446170042	0.28155420919370316	0.14017156053676252	-0.13494978406700883	-0.40842103657423084	1.3178365464719564	-0.015254811397104715	-0.1781391198088325	-0.1876321816042724	-0.03605626681837681	0.48465409812324267	0.9705115232474063	0.9200630125268808	-0.7101843485673126	5.988354951657607	6.017981257030809	4.1862586140202795
Control	0.0	0.0	0.0	0.0	0.0	0.0	0.0	0.0	0.0	0.0	0.0	0.0	0.0	0.0	0.0	0.0	0.0	0.0	0.0	0.0	0.0	0.0	0.0	0.0	0.0	0.0	0.0	0.0	0.0	0.0	0.0	0.0	0.0	0.0	0.0	0.0	0.0	0.0	0.0	0.0	0.0	0.0	0.0	0.0	0.0	0.0	0.0	0.0	0.0
Kanamycin	0.0	0.0	0.0	0.0	0.0	0.0	0.0	1.0	0.0	0.0	0.0	0.0	0.0	0.0	0.0	0.0	0.0	-0.019608573073039127	0.1656633267170298	0.13263843266726538	0.13861604730585672	0.2097416791592295	0.13260601818062284	0.4269171574784668	0.3143277382432721	0.38369328355164467	0.3298658066940859	0.6657405817305233	-0.2662809342377456	1.487215734640362	1.1942251874838195	0.9785682672240571	-0.10323225295724436	0.206807284932193	0.009849896963102792	-0.02629652436053556	0.04332306460991102	0.01383415824053179	-0.14282978983965205	0.13323575783692454	0.21255965882846123	0.3645385064480949	0.12353851498696268	0.11655625549815307	0.313202892475386	0.13757283725324318	0.10165965464251113	0.32543076774024193	0.26764608544840196
Norfloxacin	0.0	0.0	0.0	0.0	0.0	0.0	0.0	0.0	1.0	0.0	0.0	0.0	0.0	0.0	0.0	0.0	0.0	0.05280965482356535	0.20011228140012996	0.1693286493252618	0.17973578088567002	0.05720822765461993	0.05689402488787827	0.4420375127291592	0.31005256188480335	0.35390311411498265	0.2573863678065227	0.38405182500570556	-0.0989851695931867	0.42196513061400254	0.3298954201906476	0.12509750582075016	0.14307851618774814	0.37342615657103684	0.2260438923626655	-0.022056654068267866	0.09418382821208734	0.06861293356304542	0.1452558085995341	0.25514977843058706	0.2514844193846627	0.46788009456792506	0.25272074120983823	0.20535726028064177	0.23164135618067228	0.32642734961408115	-0.1513994333283261	0.13333819925403562	0.24289664013653725
PhenolAmpicillin	0.0	0.0	0.0	0.0	0.0	0.0	1.0	0.0	0.0	1.0	0.0	0.0	0.0	0.0	0.0	0.0	0.0	1.125647082191151	0.06690724763594418	0.018028919813564016	0.08891280940096889	0.06042986690818695	0.021346563375275737	0.04361831827572453	0.14659868061463252	0.03738550595048726	0.1375705124446236	-0.002298263923710249	-0.39681430988851757	0.44289940195824967	0.5841751118736296	0.31345378363601495	-0.3163895512069864	0.29471675907767697	0.128784188632012	0.2120297825692263	-0.027929650849241056	0.7356701817907247	2.2227349728813492	0.18538268725134366	-0.04365535286805303	0.15255054323944003	0.30792815457846984	0.44661545013585596	0.23788919105761874	0.38571141130075365	0.005685886445883735	-0.13778428606458631	0.2709377357841942
PhenolKanamycin	0.0	0.0	0.0	0.0	0.0	0.0	0.0	1.0	0.0	0.0	1.0	0.0	0.0	0.0	0.0	0.0	0.0	0.6200492043560719	-0.3643445700286257	-0.3851538259017358	-0.3204232867760553	0.2080025122057286	0.025633971441429274	0.23770464785368908	0.12086528971501298	0.12261953837259339	0.1270047709443611	0.8194527473263923	-0.3635737764078901	1.3517425985013396	1.2161577781912696	0.7289181804449827	-1.0	0.5512442773133164	0.3475583927850855	0.3758056991140671	-0.15224920505456924	0.7188705281574581	0.9921150998787946	0.1252168204880772	-0.07396102540168176	0.01644224327990092	0.17515164143096396	0.26886685739798966	-0.09027362633680405	1.3259863171759254	0.10649246362088068	-0.03574953306619511	-0.0518344837876546
PhenolNorfloxacin	0.0	0.0	0.0	0.0	0.0	0.0	0.0	0.0	1.0	0.0	0.0	1.0	0.0	0.0	0.0	0.0	0.0	0.6553477869621787	0.15457822634297458	0.16789656106960343	0.2406223792471637	0.7841689037638189	0.08083518106259681	0.024555005954011815	-0.021034325888232248	0.1203676740664426	0.3375335365649635	-0.000957751558356661	-0.4850138254937038	0.18229103285492002	0.4243724948997382	0.11483898451175763	-0.675749445681221	0.10539961699583766	0.07865607787497053	0.12058071492531153	-0.21280212246307958	0.8068483004578733	1.3531325941991388	0.17697292694029543	-0.04023760257275388	0.05381430153603159	0.36582274308971424	0.46369635365419803	0.3145292742653199	-0.0052796807899221495	0.018784112945430184	-0.1957672871051126	-0.3971679835200163
PhenolRifampicin	0.0	0.0	0.0	0.0	0.0	0.0	0.0	0.0	0.0	0.0	0.0	0.0	1.0	1.0	0.0	0.0	0.0	-0.6297838968058006	-0.8147909876957476	-0.7806517507269103	-0.722135832303579	0.2334379141683637	0.6148339259464902	0.15330702403439822	-0.1801036500557855	0.11710320168985425	0.35810668771956006	0.35254523527189646	0.08454865614681487	0.29823932916090107	0.9546616013805408	0.30215472680227573	2.511871838951591	0.4865593863743947	-0.0016654651367453818	-0.39217602787376316	-0.5737034183931594	2.0394018873443094	3.0637374136439837	-0.13781782060641146	-0.1383148288329093	0.13493419185630623	0.8652339716064311	1.4966979555313398	0.8271225108058949	-0.5766940194120851	4.695149417457375	4.180629249749187	2.561334822598796
Povidone_iodine_Ampicillin	0.0	0.0	0.0	0.0	1.0	0.0	1.0	0.0	0.0	0.0	0.0	0.0	0.0	0.0	0.0	0.0	1.0	-0.05549445520499309	-0.18136056542468953	-0.21064205673303515	-0.16691220342077487	-0.15201637868004753	0.11302026734518988	0.028619185624794284	0.20827225058569324	0.13693970918756793	-0.17165607026425317	-0.0003643336941330883	-0.23851283066700132	0.07607765104409059	0.1669333080241486	0.24673661752754247	-0.1780773410373981	0.04452671243163973	0.01166085342070224	-0.14415182790948594	-0.13769385779357093	-0.03689519165545904	-0.2250443501209754	0.06663046276796634	0.06496299417216607	0.01362108399503748	0.024048537340139408	0.17603024346015317	0.0884921699774994	0.07521211282095626	-0.0351063948995979	-0.00587875579699395	-0.16650096555905172
Povidone_iodine_Kanamycin	0.0	0.0	0.0	0.0	1.0	0.0	0.0	1.0	0.0	0.0	0.0	0.0	0.0	0.0	0.0	0.0	1.0	-0.23289320285826048	-0.09128622796674012	-0.1190229144324175	-0.12326829737955154	0.05231195347005033	0.12687658488296646	0.44591640881050026	0.13072640985003117	0.1736642737128519	0.3199370586165918	0.9090615085076131	-0.2981391512839656	1.4812374427909814	1.0679594424492647	0.5015090516352021	0.27270767233840926	-0.0044919153868126565	-0.060864903072867634	0.0960090461600934	0.031776017603825826	-0.13555441436869878	-0.1909215511562972	0.02318024266127234	0.09119576580498197	0.09518823328510927	0.0908922905757791	0.11348335637122119	0.2641082961739602	-0.1597722982513762	-0.19636750330893782	-0.025303103050690168	0.2771890373818541
Povidone_iodine_Norfloxacin	0.0	0.0	0.0	0.0	1.0	0.0	0.0	0.0	1.0	0.0	0.0	0.0	0.0	0.0	0.0	0.0	1.0	0.018817692085278403	-0.13832878320182485	-0.1480499920790925	-0.1471767991685307	0.05028913994829498	0.06800234964980356	0.10224147823175543	0.18239706499077854	0.16724303490952871	0.27575280670949154	-0.3134687598728502	-0.4307752182699261	0.21265817784499227	0.18787327205347723	0.1416474554923395	0.6128035482352098	0.04465684374326037	-0.06841085369075114	-0.037764487169237096	0.09773189482483147	0.07793377461739398	0.1289624837646465	0.12900512796211436	0.07957934841345318	0.11740733639161952	0.13554535539009627	0.10424017489118603	0.04614284209851386	0.20452029705381689	-0.19234018879328868	-0.17223141831114536	-0.1822404544159503
Povidone_iodine_Rifampicin	0.0	0.0	0.0	0.0	1.0	0.0	0.0	0.0	0.0	0.0	0.0	0.0	0.0	1.0	0.0	0.0	1.0	-0.6079038093500503	-0.8345817917132283	-0.8436637198462914	-0.7844350268411016	0.28992390132978185	0.8873597205992271	0.26045325335397007	-0.06765035347676095	0.4647928002968026	1.6684460914553263	1.481554051920094	0.0802058814240413	0.2749499136494498	0.8693383217457953	0.547485953725453	-0.38788333385970997	0.4236349735232501	0.14031411192263696	0.04392879835182683	-0.1932797694798491	2.13386010309575	1.2211090457090519	0.005088444402750002	-0.052536035681220644	0.0264151413937786	0.7051821413908075	1.3585571286293663	0.7867189173824676	-0.6624356620549873	7.147549758984326	6.725278734553995	4.690098586656217
Sodium_hypochlorite_Ampicillin	0.0	0.0	0.0	0.0	0.0	1.0	1.0	0.0	0.0	0.0	0.0	0.0	0.0	0.0	0.0	1.0	0.0	0.0441078995721713	0.5980879183173048	0.5672860703234356	0.5553763627900381	0.3578006396177712	-0.021359800897715536	0.16610168540901324	-0.06263688928639125	0.09606739570078855	0.35695201421800926	0.354130908159344	-0.24681999814143665	0.4669271670579946	0.32229726959982063	0.08837637786889661	0.11339652448657181	-0.11012626262626271	-0.13128134077358194	-0.14145221094937907	0.11983234254718811	-0.11039865666022776	0.3042645001128413	0.10633107853530867	0.12182133498342854	0.026270983444431417	0.1452078537576168	0.18946118884090649	0.2538249149623559	-0.3541247577229944	0.08386806751890875	0.3940979017867077	0.2702129363860886
Sodium_hypochlorite_Kanamycin	0.0	0.0	0.0	0.0	0.0	1.0	0.0	1.0	0.0	0.0	0.0	0.0	0.0	0.0	0.0	1.0	0.0	0.4732437985987546	0.9301406900251127	0.9123683530320225	0.9237041635711284	0.941705564052177	0.4006917971975027	0.4854129632013693	0.2977805069442615	0.6405739062586484	0.48445124037471066	0.9117178333332239	-0.18415732602849721	3.2607338566864614	2.5600703669391205	1.4466113447527431	-0.3065337271242225	0.1347629919785445	0.2611019720442566	0.2958581759554868	0.3067630344364361	0.5139650645578635	0.519021359632655	0.4192038477151022	0.5410590259841827	0.477139540597184	0.5227953257435436	0.5586705637993561	1.024171823529295	-0.006055956576682579	0.3638530650110188	0.4836271387300084	0.1915899336738709
Sodium_hypochlorite_Norfloxacin	0.0	0.0	0.0	0.0	0.0	1.0	0.0	0.0	1.0	0.0	0.0	0.0	0.0	0.0	0.0	1.0	0.0	0.14390335849666552	0.6976768112037816	0.6421580334503019	0.713314878744724	0.4958355670262559	0.37822478284065597	0.24867103387316128	0.2424375802186259	0.3727941576804703	0.3566900206087704	-0.049435113853314235	-0.321149892889729	0.9038179619875775	0.6514879062359856	0.5683653089899149	-0.45045467519644716	0.03664231724306557	-0.06267067583910171	-0.12155231382246359	0.06097189875367984	0.4056855357168825	-0.01605218035173416	0.3931889408293134	0.3547841419786098	0.472155971729842	0.275169457758448	0.3412472572916769	0.5050610697322523	0.0373245259159497	0.26141084954908	0.41856224511790363	0.052650199623706415
Sodium_hypochlorite_Rifampicin	0.0	0.0	0.0	0.0	0.0	1.0	0.0	0.0	0.0	0.0	0.0	0.0	0.0	1.0	0.0	1.0	0.0	-0.7022582251176549	-0.7886577884414633	-0.7766992196474906	-0.7155061162698937	0.5049739378903765	1.294678217018165	0.35642175189518077	-0.24441693863132616	0.3614218730367153	1.3833789863980577	0.8633227073382282	0.4701068124808227	0.5303721799991996	0.9877859696158207	0.29752162682344646	-0.13821324785606917	0.3666719200666375	0.13978247864197274	-0.2174394220681755	-0.24282320042845407	1.0575398625797185	1.4130029060030056	0.04180037831889222	0.04245510240793235	0.07548184109018967	0.8009584371334387	1.447739314799926	0.9099057750216837	-0.6035056749589899	5.283917752762451	5.46370408711897	4.38920166129444
[truncated: 974 more columns]
