# Supplementary material for: Accelerated knowledge discovery from omics data by optimal experimental design
Source: Nat Commun. 2020 Oct 6;11:5026. doi: 10.1038/s41467-020-18785-y (PMC7538421; doi:10.1038/s41467-020-18785-y)
Supplement: Supplementary file 3 — Dataset 2 [file 41467_2020_18785_MOESM3_ESM.xlsx]

## Sheet: Legend
Legend	Description	Note
Dataset 1	Synthetic datasets for testing OEM - See Methods section for how they were generated. The python code for generating the surface in Supplemental Code.	Skewness of the distribution of gene expression = 1.17
Dataset 2	Same as above.	Skewness of the distribution of gene expression = 2.07
Dataset 3	Same as above.	Skewness of the distribution of gene expression = 3.05
Dataset 4	Same as above.	Skewness of the distribution of gene expression = 4.13
Dataset 5	Same as above.	Skewness of the distribution of gene expression = 5.29
Dataset 6	Same as above.	Skewness of the distribution of gene expression = 6.55
Dataset 7	Same as above.	Skewness of the distribution of gene expression = 7.86
Antiseptic	The input 1 raning from 0 to 1
Antibiotic	The input 2 ranging from 0 to 1
Gene expression	Expression level of a gene uder the conditions defined by the antiseptic and antibiotic

## Sheet: Dataset1
Antiseptic	Antibiotic	Gene expression
0.04347826086956523	0.8260869565217392	0.0730920417077032
0.07246376811594199	0.391304347826087	0.25914884181572767
0.6956521739130436	0.8405797101449275	0.4093867953633979
0.15942028985507245	0.3478260869565218	0.6986888691998251
0.927536231884058	0.6811594202898551	0.21297362682469076
0.463768115942029	0.1449275362318841	0.3764754336360144
0.9710144927536233	0.21739130434782608	0.12479096091214781
0.33333333333333337	0.24637681159420294	0.32289314708596684
0.37681159420289856	0.8985507246376813	0.11566514043836601
0.7246376811594203	0.9130434782608695	0.2018698110126679
0.1739130434782609	0.6086956521739131	0.1015181725960471
0.15942028985507245	0.43478260869565216	0.3222373595194323
0.15942028985507245	0.2608695652173913	0.48651893974165644
0.08695652173913046	0.9565217391304348	0.12453392837045732
0.6811594202898551	0.7391304347826086	0.3097935124276959
0.7391304347826086	0.9855072463768118	0.035632399018270165
0.7246376811594203	0.6666666666666667	0.3825633540242316
0.4927536231884059	0.10144927536231885	0.21723322102109646
0.07246376811594199	0.9420289855072465	0.14349580187743138
0.42028985507246375	0.855072463768116	0.06403051688839234
0.8405797101449275	0.7101449275362319	0.3536071536353922
0.5072463768115942	0.463768115942029	0.11803719342772553
0.13043478260869565	0.5797101449275363	0.12947790938268133
0.8115942028985508	0.1449275362318841	0.24603694533206158
0.07246376811594199	0.927536231884058	0.16388507725072834
0.9855072463768118	0.02898550724637685	0.007808108483640195
0.7681159420289856	0.536231884057971	0.21807185560082712
0.2753623188405797	0.8985507246376813	0.08652042872748296
0.9855072463768118	0.8985507246376813	0.027223374554785743
0.463768115942029	0.0	0.024489984952302243
0.9420289855072465	0.4057971014492754	0.2814897301303615
0.6521739130434783	0.07246376811594199	0.11777175473144337
0.37681159420289856	0.37681159420289856	0.33029404116856614
0.5942028985507247	0.2318840579710145	0.19820487723510197
0.8115942028985508	0.927536231884058	0.06869774811676603
0.15942028985507245	0.1884057971014493	0.23342338871469948
0.855072463768116	0.13043478260869565	0.26263689393164497
0.08695652173913046	0.2898550724637681	0.09481144076570881
0.7971014492753623	0.1884057971014493	0.3759906554658344
0.855072463768116	0.8260869565217392	0.11816356082784092
0.08695652173913046	0.1449275362318841	0.21940763001303903
0.02898550724637685	0.24637681159420294	0.2808299091028367
0.6231884057971014	0.463768115942029	0.36559061890821193
0.8260869565217392	0.36231884057971014	0.21489359528915433
0.6956521739130436	0.21739130434782608	0.47911154792301813
0.4782608695652174	0.9420289855072465	0.04388875929896413
0.2753623188405797	0.4782608695652174	0.23846799468692778
0.7101449275362319	0.21739130434782608	0.5430872743205718
0.8115942028985508	0.9130434782608695	0.0751977884018392
0.855072463768116	0.6086956521739131	0.2350138579325119
0.07246376811594199	0.10144927536231885	0.20187215725920765
0.4782608695652174	0.44927536231884063	0.12834032565696418
0.8405797101449275	0.21739130434782608	0.3786624832580287
0.4782608695652174	0.10144927536231885	0.28464456890377376
0.11594202898550723	0.04347826086956523	0.08779188659587012
0.02898550724637685	0.37681159420289856	0.1089356406795984
0.3188405797101449	0.3188405797101449	0.4123053038462151
0.7391304347826086	0.9565217391304348	0.09137439099791538
0.782608695652174	0.5797101449275363	0.196748661141012
0.2318840579710145	0.6521739130434783	0.2934037505297859
0.5507246376811594	0.7681159420289856	0.08041496686505341
0.4057971014492754	0.536231884057971	0.28657795699675087
0.6811594202898551	0.6376811594202898	0.3610400795966862
0.9130434782608695	0.02898550724637685	0.047215622897900385
0.08695652173913046	0.6811594202898551	0.06642895150728101
0.7246376811594203	0.44927536231884063	0.30446222847747273
0.9710144927536233	0.24637681159420294	0.16908738638338466
0.1884057971014493	0.0	0.38610326617401514
0.5942028985507247	0.5942028985507247	0.2294141040990745
0.07246376811594199	0.4927536231884059	0.16663959014875757
0.5072463768115942	0.13043478260869565	0.19407093653091084
0.014492753623188382	0.5072463768115942	0.02437854409219662
0.7971014492753623	0.33333333333333337	0.35490846709332696
0.21739130434782608	0.2608695652173913	0.3675649867681364
0.21739130434782608	0.8405797101449275	0.0922708229003943
0.6231884057971014	0.4057971014492754	0.43681209116737807
0.855072463768116	0.2028985507246377	0.3376634013249143
0.2318840579710145	0.4927536231884059	0.28331137632032016
0.5507246376811594	0.8405797101449275	0.08802960303987507
0.536231884057971	0.33333333333333337	0.28963927864542355
0.36231884057971014	0.8405797101449275	0.09610088992391365
0.1884057971014493	0.5797101449275363	0.10061545877558345
0.9710144927536233	0.9855072463768118	0.0062872259808411995
0.08695652173913046	0.5797101449275363	0.28871593606131674
0.9130434782608695	0.9855072463768118	0.030377433142442282
0.6666666666666667	0.33333333333333337	0.16075715631175788
0.8260869565217392	0.7536231884057971	0.34279478454980544
0.855072463768116	0.5942028985507247	0.218586652839551
0.8695652173913043	0.8260869565217392	0.08960228349196062
0.07246376811594199	0.44927536231884063	0.2780139194652528
0.7971014492753623	0.5652173913043479	0.19357909994968234
0.5797101449275363	0.7971014492753623	0.08661236280393736
0.4927536231884059	0.3188405797101449	0.5801131787070952
0.9855072463768118	0.391304347826087	0.0868144080477272
0.8985507246376813	0.1739130434782609	0.18928455767937258
0.04347826086956523	0.463768115942029	0.1987897162903235
0.13043478260869565	0.13043478260869565	0.31224900750691426
0.6666666666666667	0.5652173913043479	0.4631154366814463
0.1739130434782609	0.24637681159420294	0.37977691431012495
0.7971014492753623	0.5217391304347826	0.2047054065363964
0.08695652173913046	0.10144927536231885	0.22489643821471228
0.24637681159420294	0.536231884057971	0.1897421009417299
0.6811594202898551	0.5217391304347826	0.48742809929074465
0.2898550724637681	0.9130434782608695	0.08619513908547577
0.6376811594202898	0.2608695652173913	0.1804810283427429
0.7246376811594203	0.3188405797101449	0.34469617341442865
0.9855072463768118	0.5942028985507247	0.17321278959064326
0.9565217391304348	0.3478260869565218	0.362350494807098
0.7101449275362319	0.2318840579710145	0.5226639347118062
0.782608695652174	0.7536231884057971	0.5849404581794712
0.42028985507246375	0.11594202898550723	0.2546861117033102
0.04347826086956523	1.0	0.06217816370468852
0.42028985507246375	0.6231884057971014	0.7766041193045703
0.3478260869565218	0.24637681159420294	0.3290402496947966
0.5652173913043479	0.8695652173913043	0.09920120281695582
0.04347826086956523	0.391304347826087	0.17737928068427702
0.43478260869565216	0.33333333333333337	0.2449575523975642
0.08695652173913046	0.44927536231884063	0.38043746632037484
0.6811594202898551	0.4782608695652174	0.48848244740246055
0.536231884057971	0.21739130434782608	0.16045700970872054
0.6811594202898551	0.7101449275362319	0.4114522384738048
0.0	0.6521739130434783	0.014649932209391904
0.2028985507246377	0.04347826086956523	0.34655030273034004
0.2608695652173913	0.8695652173913043	0.09499935481856585
0.6666666666666667	0.02898550724637685	0.07818287531484813
0.7246376811594203	0.1739130434782609	0.7058179160746394
0.44927536231884063	0.5942028985507247	0.7026164043074729
0.3188405797101449	0.391304347826087	0.4876609781137947
0.7681159420289856	0.3188405797101449	0.40080062986095827
0.6086956521739131	0.24637681159420294	0.17924844373485246
0.15942028985507245	0.8115942028985508	0.1046556203457139
0.6666666666666667	0.36231884057971014	0.16920699830817998
0.5797101449275363	0.8115942028985508	0.09272121326640999
0.5652173913043479	0.5072463768115942	0.17580639880569857
0.6811594202898551	0.5507246376811594	0.42148783136041507
0.21739130434782608	0.2753623188405797	0.3817384268532995
0.4057971014492754	0.8695652173913043	0.07036130968336095
0.6086956521739131	0.08695652173913046	0.17034009789922713
0.2753623188405797	0.3478260869565218	0.5639990366820747
0.33333333333333337	0.37681159420289856	0.43612784688384154
0.13043478260869565	0.6231884057971014	0.11270051409628155
0.33333333333333337	0.7681159420289856	0.08355102881721764
0.24637681159420294	0.6666666666666667	0.2693596811340393
0.4782608695652174	0.1884057971014493	0.2836274142186776
0.5942028985507247	0.02898550724637685	0.12503822266035536
0.42028985507246375	0.6521739130434783	0.5166300029741323
0.1449275362318841	0.5217391304347826	0.16635964094050046
0.5942028985507247	0.10144927536231885	0.20330375969116446
0.08695652173913046	0.5652173913043479	0.3137975658512224
0.2608695652173913	0.33333333333333337	0.6115609420487519
0.391304347826087	0.1449275362318841	0.36820291591862164
0.24637681159420294	0.8115942028985508	0.15017099705831213
0.4927536231884059	0.33333333333333337	0.5396701944380738
0.9855072463768118	0.10144927536231885	0.03283487866495168
0.02898550724637685	0.5072463768115942	0.03229237835926332
0.13043478260869565	0.7971014492753623	0.09605854457739649
0.7391304347826086	0.5217391304347826	0.26252622804474857
0.5072463768115942	0.2318840579710145	0.15058496623660791
0.5217391304347826	0.2753623188405797	0.17308874402898752
0.24637681159420294	0.8695652173913043	0.09147193438293427
0.33333333333333337	0.2318840579710145	0.2896298754540309
1.0	0.6521739130434783	0.12937232151059994
0.9130434782608695	0.014492753623188382	0.030734667573212443
0.05797101449275362	0.42028985507246375	0.17277432680042376
0.0	0.014492753623188382	0.006053700534557145
0.4057971014492754	0.5072463768115942	0.2702372577914618
0.7246376811594203	0.04347826086956523	0.15371509340151512
0.36231884057971014	0.3478260869565218	0.3576159525860689
0.2898550724637681	0.6811594202898551	0.1962397925156463
0.9130434782608695	0.2753623188405797	0.4240979561653118
0.5507246376811594	0.36231884057971014	0.21393286848421766
0.9565217391304348	0.7246376811594203	0.10460763996409979
0.13043478260869565	0.43478260869565216	0.41488634809589664
0.02898550724637685	0.08695652173913046	0.12972042915799914
0.8260869565217392	0.5507246376811594	0.2115256088187629
0.8985507246376813	0.927536231884058	0.06895366556353119
0.6376811594202898	1.0	0.06172618565373319
0.36231884057971014	0.014492753623188382	0.037331616774008106
0.0	0.9130434782608695	0.11746180232598459
0.8405797101449275	0.1449275362318841	0.2591081028498435
0.6666666666666667	0.8260869565217392	0.24276761487561307
0.15942028985507245	0.2898550724637681	0.6383544762621367
0.5507246376811594	0.5072463768115942	0.15965121073011526
0.07246376811594199	0.9130434782608695	0.17840294905251008
0.6521739130434783	1.0	0.061207512001635704
0.30434782608695654	0.6666666666666667	0.26643028109166356
0.24637681159420294	0.7971014492753623	0.16338642594059766
0.2753623188405797	0.6376811594202898	0.23265898705401716
0.15942028985507245	0.8985507246376813	0.13285104425435804
0.30434782608695654	0.7101449275362319	0.12488186584833869
0.1884057971014493	0.9565217391304348	0.08987992768925519
0.9855072463768118	1.0	0.0019325794738880673
0.6666666666666667	0.927536231884058	0.28929598242702736
0.2028985507246377	0.11594202898550723	0.9719807888807706
0.0	0.04347826086956523	0.0401253206625285
0.3478260869565218	0.2318840579710145	0.2987703764022498
0.42028985507246375	0.44927536231884063	0.2232998164098126
0.855072463768116	0.3478260869565218	0.45004926174611026
0.4057971014492754	0.6086956521739131	0.6175614937260628
0.30434782608695654	0.7246376811594203	0.10812289193645858
0.2318840579710145	0.5797101449275363	0.15089532467322408
0.8840579710144928	0.7536231884057971	0.16343161491325045
0.2028985507246377	0.2608695652173913	0.37244216013558945
0.36231884057971014	0.37681159420289856	0.3696170295753798
0.3188405797101449	0.6811594202898551	0.21059680556666427
0.5652173913043479	0.2898550724637681	0.1621563914695622
0.2028985507246377	0.5652173913043479	0.1183938569187508
0.30434782608695654	0.5942028985507247	0.12967581925598956
0.42028985507246375	0.10144927536231885	0.18730405954756135
0.07246376811594199	0.8985507246376813	0.18232095931580408
0.7536231884057971	0.5652173913043479	0.21643416218709505
0.07246376811594199	1.0	0.06743713843033591
0.44927536231884063	0.7971014492753623	0.06890193755572599
0.9565217391304348	0.0	0.00642935246208554
0.927536231884058	0.8985507246376813	0.0364224685516787
0.05797101449275362	0.10144927536231885	0.176087363192341
0.15942028985507245	0.5942028985507247	0.09120289209619938
0.3188405797101449	0.1739130434782609	0.259154282282952
0.02898550724637685	0.9130434782608695	0.1416180504069626
0.1449275362318841	0.1449275362318841	0.32966633228681597
0.463768115942029	0.8840579710144928	0.05767560937346474
0.014492753623188382	0.463768115942029	0.08150026796322003
0.4927536231884059	0.9420289855072465	0.042409335488947396
0.8260869565217392	0.2753623188405797	0.4264518244761219
0.07246376811594199	0.4057971014492754	0.2724514901616323
0.2318840579710145	0.927536231884058	0.09279956091734598
0.9710144927536233	0.6956521739130436	0.11777841539401813
0.3188405797101449	0.37681159420289856	0.46240518959199506
0.37681159420289856	0.4927536231884059	0.3322945956280815
0.44927536231884063	0.1739130434782609	0.32894942965817525
0.927536231884058	0.37681159420289856	0.29616407142527346
0.4057971014492754	0.391304347826087	0.252255111984624
0.2898550724637681	0.8115942028985508	0.15081213838918012
0.02898550724637685	0.536231884057971	0.21970933868416448
0.463768115942029	0.6956521739130436	0.18348822153886502
0.11594202898550723	0.463768115942029	0.7658617709893489
0.3188405797101449	0.9565217391304348	0.16722320465124768
0.30434782608695654	0.782608695652174	0.1215650289272016
0.21739130434782608	0.5072463768115942	0.21663043854819322
0.36231884057971014	0.2318840579710145	0.3063994558515266
0.10144927536231885	0.5942028985507247	0.15227055781936666
0.02898550724637685	0.5507246376811594	0.39376138796696425
0.5217391304347826	0.7246376811594203	0.128305504008451
0.5217391304347826	0.4057971014492754	0.1716974157199244
0.9565217391304348	0.4057971014492754	0.24571574076385236
0.8695652173913043	0.11594202898550723	0.25455081101330884
0.15942028985507245	0.6666666666666667	0.17945646367374687
0.10144927536231885	0.30434782608695654	0.151272318234457
0.6811594202898551	0.36231884057971014	0.18244865223262272
0.13043478260869565	0.07246376811594199	0.18924004898397917
0.9420289855072465	0.7246376811594203	0.1265988138222985
0.9420289855072465	0.7536231884057971	0.09512223825100286
0.2898550724637681	0.36231884057971014	0.5115981089819951
0.6086956521739131	0.1449275362318841	0.17920122626088844
0.014492753623188382	0.9710144927536233	0.09382496696863009
0.42028985507246375	0.1884057971014493	0.31773781252893185
0.5797101449275363	0.6376811594202898	0.26927394436909047
0.391304347826087	0.2028985507246377	0.3149860566350467
0.8695652173913043	0.44927536231884063	0.3606023908254349
0.7536231884057971	0.43478260869565216	0.2786276739247084
0.11594202898550723	0.42028985507246375	0.4544404695103062
0.4057971014492754	0.5507246376811594	0.32051568686055365
0.36231884057971014	0.5797101449275363	0.24279207635079017
0.391304347826087	0.014492753623188382	0.02642365543880324
0.6956521739130436	0.7681159420289856	0.219365519643617
0.6811594202898551	0.2028985507246377	0.39765103977058797
0.24637681159420294	0.9565217391304348	0.12264647493724498
0.6086956521739131	0.6666666666666667	0.29060333238536956
0.04347826086956523	0.9855072463768118	0.0751953435287547
0.7246376811594203	0.24637681159420294	0.5318638366597609
0.1739130434782609	0.782608695652174	0.11877948025829657
0.7391304347826086	0.44927536231884063	0.28521843012390097
0.5652173913043479	0.30434782608695654	0.16072187102721533
0.9420289855072465	0.2318840579710145	0.21048871054319962
0.5507246376811594	0.9565217391304348	0.05334519607299754
0.2028985507246377	0.8115942028985508	0.10088729899212566
0.4782608695652174	0.8840579710144928	0.058607521969921916
0.43478260869565216	0.6376811594202898	0.7727895748293109
0.36231884057971014	0.1449275362318841	0.37656658094808154
0.7391304347826086	0.05797101449275362	0.18095844893799157
0.4927536231884059	0.5072463768115942	0.14377047577081184
0.7971014492753623	0.5507246376811594	0.1966486351284299
0.08695652173913046	0.8260869565217392	0.09005825103811495
0.8405797101449275	0.8695652173913043	0.1201886101975628
0.8115942028985508	0.30434782608695654	0.3773572728342125
0.9420289855072465	0.6811594202898551	0.1966387920503696
0.782608695652174	0.463768115942029	0.23335721765442916
0.463768115942029	0.1884057971014493	0.2961755566394706
0.9130434782608695	0.8115942028985508	0.05236998277143471
0.014492753623188382	0.536231884057971	0.14662378156381423
0.8405797101449275	0.07246376811594199	0.2532318909744418
0.463768115942029	0.9420289855072465	0.045830273898355034
0.2028985507246377	0.6376811594202898	0.21495196314460807
0.4927536231884059	0.7391304347826086	0.09248036285603303
0.3478260869565218	0.6666666666666667	0.31548739695291034
0.4927536231884059	0.44927536231884063	0.11832671801636267
0.7246376811594203	0.08695652173913046	0.27481820578859073
0.5942028985507247	0.5797101449275363	0.2176359486571553
0.2753623188405797	0.36231884057971014	0.569290061233073
0.2318840579710145	0.2898550724637681	0.429312716638673
0.4927536231884059	0.463768115942029	0.12132727415492017
1.0	0.43478260869565216	0.06065269290854127
0.782608695652174	0.4782608695652174	0.22753690572247862
0.5942028985507247	0.44927536231884063	0.26028274367470877
0.7101449275362319	0.6521739130434783	0.3275194522570456
0.7681159420289856	0.8840579710144928	0.13971456247810554
0.0	0.3188405797101449	0.027448701376339892
0.36231884057971014	0.11594202898550723	0.4336462882918496
0.8260869565217392	0.2028985507246377	0.33888105845536354
0.8260869565217392	0.7971014492753623	0.19579650257133585
0.5217391304347826	0.24637681159420294	0.14110986351412305
0.7681159420289856	0.2028985507246377	0.5868361391005197
0.2753623188405797	0.11594202898550723	0.47065101072157844
0.2028985507246377	0.1884057971014493	0.516932080334452
0.9130434782608695	0.7536231884057971	0.12794166831313458
0.5942028985507247	0.9855072463768118	0.06816635973791339
0.8840579710144928	0.42028985507246375	0.2686004059634862
0.782608695652174	0.7681159420289856	0.47464359276405305
0.5942028985507247	0.2898550724637681	0.14832578894866963
0.1884057971014493	0.1739130434782609	0.5376605229747599
0.2608695652173913	0.4782608695652174	0.26566045793703835
0.463768115942029	0.9565217391304348	0.06919776258943339
0.42028985507246375	0.3188405797101449	0.2802885898813161
0.7101449275362319	1.0	0.03422160565702765
0.5797101449275363	0.8405797101449275	0.11520255860509471
1.0	0.7391304347826086	0.03450300739855212
0.8840579710144928	0.4927536231884059	0.27903599105122273
0.8405797101449275	0.7971014492753623	0.15547892545907926
0.536231884057971	0.4782608695652174	0.13711633331231154
0.8840579710144928	0.2028985507246377	0.26832076603544497
0.9710144927536233	0.30434782608695654	0.24199532503985915
0.7246376811594203	0.6956521739130436	0.5196531129893264
0.7391304347826086	0.02898550724637685	0.13547478625965725
0.6086956521739131	0.782608695652174	0.10468031383879403
0.5797101449275363	0.33333333333333337	0.14617929010761177
0.36231884057971014	0.21739130434782608	0.29459720910055115
0.6811594202898551	0.05797101449275362	0.13739557066411343
0.6376811594202898	0.9565217391304348	0.1428957384945147
0.11594202898550723	0.21739130434782608	0.15280366439848142
0.855072463768116	0.2898550724637681	0.5005834875687865
0.5797101449275363	0.6231884057971014	0.25509149383167234
0.7536231884057971	0.30434782608695654	0.3940978307377099
0.4927536231884059	0.782608695652174	0.0728557949488748
0.4057971014492754	0.1449275362318841	0.34658576717274947
0.1739130434782609	0.6231884057971014	0.1272820722281887
0.7246376811594203	0.9710144927536233	0.07253187042930116
0.5072463768115942	0.42028985507246375	0.1322360907174257
1.0	0.3478260869565218	0.09279767006718588
0.5942028985507247	0.4057971014492754	0.3740677637904802
0.9565217391304348	0.391304347826087	0.24040109613968377
0.1449275362318841	0.5942028985507247	0.09958633715321989
0.6376811594202898	0.24637681159420294	0.19528391226652675
0.6811594202898551	0.8260869565217392	0.27864480156929183
0.11594202898550723	0.536231884057971	0.1760708859742749
0.9855072463768118	0.36231884057971014	0.09673881252794181
0.15942028985507245	0.0	0.11266377810238178
0.2898550724637681	0.7101449275362319	0.1293398346310041
0.5072463768115942	0.11594202898550723	0.17316067935708865
0.6956521739130436	0.33333333333333337	0.23335758386150407
0.2318840579710145	0.30434782608695654	0.5246023375308011
0.8695652173913043	0.5652173913043479	0.2205030791003573
0.11594202898550723	0.2318840579710145	0.20764959187488255
0.7681159420289856	0.8405797101449275	0.5106330449285522
0.1449275362318841	0.4057971014492754	0.4601138402636439
0.44927536231884063	0.5507246376811594	0.27822157266468023
0.43478260869565216	0.24637681159420294	0.2132586086625695
0.3188405797101449	0.014492753623188382	0.05734358901100062
0.2028985507246377	0.8985507246376813	0.10105344468160792
0.7971014492753623	0.21739130434782608	0.4338114550006094
0.5942028985507247	0.7536231884057971	0.1297909682222217
0.4927536231884059	0.4782608695652174	0.12688933108661984
0.5797101449275363	0.2898550724637681	0.1581381247202354
0.2318840579710145	0.1739130434782609	0.43169607775389757
0.9565217391304348	0.8260869565217392	0.03767720621606379
0.9710144927536233	0.927536231884058	0.02439363223299139
0.2028985507246377	0.014492753623188382	0.4893732592235337
0.855072463768116	0.6231884057971014	0.26913206286308644
0.6811594202898551	0.9855072463768118	0.07506280847523521
0.1884057971014493	0.5217391304347826	0.12986466061774
0.42028985507246375	0.6666666666666667	0.37356855753895696
0.7101449275362319	0.7101449275362319	0.5045853605049709
0.014492753623188382	0.5942028985507247	0.02259108557452155
0.7101449275362319	0.3478260869565218	0.23415213254882902
0.7391304347826086	0.8115942028985508	0.2930913964369783
0.9710144927536233	0.04347826086956523	0.0171789013467313
0.6231884057971014	0.6521739130434783	0.30460211614411375
0.6376811594202898	0.9130434782608695	0.278318256761601
0.07246376811594199	0.7536231884057971	0.044138408389189504
0.9420289855072465	0.6956521739130436	0.16231091915189555
0.927536231884058	0.855072463768116	0.04310823855647668
0.8840579710144928	0.782608695652174	0.09727939553565745
0.44927536231884063	0.6376811594202898	0.7849667098171959
0.8260869565217392	0.07246376811594199	0.23300041964225934
0.8115942028985508	0.9855072463768118	0.025665244035252905
0.6811594202898551	0.2608695652173913	0.3445077143809999
0.24637681159420294	0.9420289855072465	0.10148982773201545
0.7536231884057971	0.7101449275362319	0.664848720642148
0.8115942028985508	0.5652173913043479	0.19799311408467007
0.3188405797101449	0.1449275362318841	0.3426767634878332
0.8695652173913043	0.2028985507246377	0.31091063416202047
0.5072463768115942	0.5507246376811594	0.17507555576329775
0.5942028985507247	0.5507246376811594	0.2067073242045479
0.7246376811594203	0.8840579710144928	0.19135497851547945
0.5507246376811594	0.04347826086956523	0.0917193832724655
0.2608695652173913	0.42028985507246375	0.4926676787977742
0.9420289855072465	0.10144927536231885	0.07864490187423333
0.2753623188405797	0.536231884057971	0.15866471630657736
0.42028985507246375	0.927536231884058	0.05392777141812496
0.5507246376811594	0.07246376811594199	0.11912603994991187
0.10144927536231885	0.9130434782608695	0.17838959304167343
0.9855072463768118	0.7536231884057971	0.04511992935566805
0.2028985507246377	0.5072463768115942	0.18903867798182322
0.43478260869565216	0.02898550724637685	0.04497248996334262
0.2753623188405797	0.8405797101449275	0.12869846989288758
0.8115942028985508	0.3188405797101449	0.42314061002312475
0.7681159420289856	0.2898550724637681	0.40847964435248907
0.1739130434782609	0.8695652173913043	0.11208720564670276
0.1449275362318841	0.7536231884057971	0.12873859836077936
0.7681159420289856	0.7391304347826086	0.6946616435760843
0.24637681159420294	0.6086956521739131	0.1532969213509688
0.2608695652173913	0.44927536231884063	0.3461413395290248
0.2608695652173913	0.3478260869565218	0.6435592182340343
0.9855072463768118	0.7246376811594203	0.06028777354686789
0.8405797101449275	0.43478260869565216	0.28476113476517856
0.4057971014492754	0.7971014492753623	0.06798658380929641
0.6666666666666667	0.6956521739130436	0.3940979092170648
0.9130434782608695	0.8405797101449275	0.05035703710895341
0.5217391304347826	0.5072463768115942	0.13834539540258803
0.43478260869565216	0.0	0.019544619924085637
0.13043478260869565	0.24637681159420294	0.33949743320711906
0.4782608695652174	0.0	0.02136791142058983
0.6376811594202898	0.15942028985507245	0.16901308286125902
0.6231884057971014	0.36231884057971014	0.15570475679980325
0.536231884057971	0.1449275362318841	0.14138914814070572
0.15942028985507245	0.9420289855072465	0.10463290570878382
0.6666666666666667	0.04347826086956523	0.09503013107331
0.21739130434782608	0.8260869565217392	0.0993639963363201
0.05797101449275362	0.855072463768116	0.12141476903543495
0.37681159420289856	0.3478260869565218	0.33345897531125945
0.782608695652174	0.33333333333333337	0.35287416006321204
0.8405797101449275	0.7536231884057971	0.2726730909635115
0.6666666666666667	0.9855072463768118	0.08305763980756808
0.0	0.37681159420289856	0.07342036409824412
0.5217391304347826	0.4927536231884059	0.13158190248880236
0.8405797101449275	0.3188405797101449	0.5752236768992112
0.2608695652173913	0.13043478260869565	0.39097021499015244
0.10144927536231885	0.2753623188405797	0.1619065241442759
0.2608695652173913	0.5072463768115942	0.21303791566291083
0.5217391304347826	0.7391304347826086	0.10105223359524895
0.8840579710144928	1.0	0.0647378564034452
0.36231884057971014	0.08695652173913046	0.206115291022839
0.8840579710144928	0.5797101449275363	0.20331949813381647
0.5217391304347826	0.15942028985507245	0.1627494979667664
0.9710144927536233	0.05797101449275362	0.023319571702478167
0.4057971014492754	0.8985507246376813	0.06978562432584899
0.44927536231884063	0.8695652173913043	0.060895451269926015
0.927536231884058	0.5217391304347826	0.29734085399513926
0.9710144927536233	0.3188405797101449	0.3430280969484617
0.15942028985507245	0.30434782608695654	0.7372855626811973
1.0	0.9565217391304348	0.011260609183982409
0.8695652173913043	0.9420289855072465	0.13905772665161548
0.6521739130434783	0.782608695652174	0.13535015172371345
0.21739130434782608	0.9710144927536233	0.10869786642135312
0.2028985507246377	0.9130434782608695	0.10018072624449326
0.37681159420289856	0.15942028985507245	0.352439949284199
0.11594202898550723	0.1739130434782609	0.19967141647179415
0.536231884057971	0.7246376811594203	0.14072216079753888
0.9710144927536233	0.5652173913043479	0.2680964369980204
0.391304347826087	0.1739130434782609	0.35038387991544845
0.9855072463768118	0.536231884057971	0.19028769824088812
0.1449275362318841	0.5072463768115942	0.23606127918267733
0.9565217391304348	0.9855072463768118	0.007380887276853076
0.927536231884058	0.10144927536231885	0.10268511170278412
0.6811594202898551	0.7681159420289856	0.1913390021971663
0.2028985507246377	0.3478260869565218	0.7874808618663466
0.4057971014492754	0.855072463768116	0.070405105880937
0.11594202898550723	0.9710144927536233	0.09613246802977139
0.0	0.8695652173913043	0.10485154818629042
0.2318840579710145	0.7246376811594203	0.13763956955509
0.6086956521739131	0.536231884057971	0.241759057559941
0.7246376811594203	0.1449275362318841	0.6569090104847106
0.1884057971014493	0.014492753623188382	0.34932336424463306
0.11594202898550723	0.9855072463768118	0.07769043602118539
0.44927536231884063	0.1884057971014493	0.2972591161186331
0.6231884057971014	0.8695652173913043	0.21628010993954325
0.37681159420289856	0.05797101449275362	0.07692885568676144
0.927536231884058	0.8405797101449275	0.04447780701784004
0.3478260869565218	0.8695652173913043	0.09632607858661914
1.0	0.463768115942029	0.08186223576385997
0.02898550724637685	0.5652173913043479	0.3467030519591453
0.36231884057971014	0.8695652173913043	0.10727042414903115
0.463768115942029	0.21739130434782608	0.2099276417001067
0.2753623188405797	0.7971014492753623	0.17832448338348228
0.536231884057971	0.9420289855072465	0.04471650696270292
0.8695652173913043	0.6521739130434783	0.32562069851851555
0.7536231884057971	0.8260869565217392	0.4262359754174033
0.5072463768115942	0.536231884057971	0.15981374661120198
0.5797101449275363	0.1739130434782609	0.2051762984901217
0.08695652173913046	0.6956521739130436	0.06297577239900827
0.5652173913043479	0.6811594202898551	0.25240658913838915
0.37681159420289856	0.3188405797101449	0.3747007456368846
1.0	0.5507246376811594	0.10540590483761562
0.7971014492753623	0.6811594202898551	0.3975994060213029
0.07246376811594199	0.8260869565217392	0.08547139144648123
0.7391304347826086	0.43478260869565216	0.2987778195710606
0.1739130434782609	0.8115942028985508	0.1036560196715413
0.4057971014492754	0.5797101449275363	0.5002248139069478
0.5507246376811594	0.24637681159420294	0.16881973751374513
0.855072463768116	0.07246376811594199	0.2573635679938982
0.7101449275362319	0.36231884057971014	0.21903772761446402
0.014492753623188382	0.9130434782608695	0.13800200750733443
0.4927536231884059	0.15942028985507245	0.29001579539532363
0.8985507246376813	0.6521739130434783	0.29089720878639436
0.44927536231884063	0.05797101449275362	0.11770286465963996
0.04347826086956523	0.4782608695652174	0.1451404186766778
0.3478260869565218	0.9855072463768118	0.34181991581977705
0.9710144927536233	0.43478260869565216	0.20605133381891
0.8695652173913043	0.1449275362318841	0.2448602851196057
0.927536231884058	0.1884057971014493	0.15049754391009057
0.6231884057971014	0.5797101449275363	0.2771648932113923
0.1449275362318841	0.6666666666666667	0.16565422035893337
0.24637681159420294	0.6811594202898551	0.21136982690497283
0.1884057971014493	0.3188405797101449	0.7682584360502801
0.7391304347826086	0.5507246376811594	0.23584517031271618
0.44927536231884063	0.4057971014492754	0.16375072280241493
0.855072463768116	0.7536231884057971	0.222103487055066
0.43478260869565216	0.04347826086956523	0.06329816197406325
0.1739130434782609	0.2898550724637681	0.6047815145815033
0.2753623188405797	0.2608695652173913	0.33951213292788185
0.24637681159420294	0.15942028985507245	0.33544378336039116
0.6811594202898551	0.8985507246376813	0.3017110523114842
0.43478260869565216	0.4057971014492754	0.18766122062861443
0.2608695652173913	0.536231884057971	0.17579933117818475
0.5217391304347826	0.11594202898550723	0.12804410934419894
0.8405797101449275	0.11594202898550723	0.26177540531373034
0.9710144927536233	0.7391304347826086	0.07206818205864705
1.0	0.5797101449275363	0.10605883444654014
0.782608695652174	0.6666666666666667	0.3838756660789004
0.42028985507246375	0.5942028985507247	0.7622767474821327
0.2028985507246377	0.7681159420289856	0.12013483886751279
0.1739130434782609	0.7391304347826086	0.13680708534005565
0.6521739130434783	0.5507246376811594	0.4822229829874073
0.13043478260869565	0.11594202898550723	0.29829266512203756
0.8985507246376813	0.6086956521739131	0.21655823989107678
0.2753623188405797	0.7391304347826086	0.13247010020482802
0.02898550724637685	0.8985507246376813	0.14422843464432425
0.7536231884057971	0.7391304347826086	0.6760345740157311
0.8985507246376813	0.2028985507246377	0.22821357939702766
0.8260869565217392	0.9565217391304348	0.0722669245671121
0.3478260869565218	0.463768115942029	0.4193280145903384
0.24637681159420294	0.36231884057971014	0.7146141650608078
0.21739130434782608	0.6376811594202898	0.23641566902090824
0.2753623188405797	0.014492753623188382	0.15713074080535758
0.11594202898550723	0.6086956521739131	0.10797840671805814
0.4927536231884059	0.3478260869565218	0.4084047485835424
0.8985507246376813	0.9710144927536233	0.06786805856945488
0.2028985507246377	0.02898550724637685	0.39514347579939596
0.08695652173913046	0.5072463768115942	0.14039707110185531
0.33333333333333337	0.1449275362318841	0.3525897575316772
0.855072463768116	0.8840579710144928	0.09006443430451982
0.44927536231884063	0.855072463768116	0.06440150010855128
0.9855072463768118	0.7681159420289856	0.03873558326263636
0.33333333333333337	0.014492753623188382	0.049156827789467734
0.11594202898550723	0.1449275362318841	0.2778702583549881
0.2898550724637681	0.536231884057971	0.1523705519421141
0.7391304347826086	0.8840579710144928	0.17204338845277783
0.6231884057971014	0.5942028985507247	0.27770725645813316
0.6231884057971014	0.7681159420289856	0.12888418904839546
0.07246376811594199	0.4782608695652174	0.34484148817159105
0.4782608695652174	0.8695652173913043	0.06383137033518488
0.855072463768116	0.9130434782608695	0.11174135033206598
0.536231884057971	0.37681159420289856	0.2281626574131097
0.8985507246376813	0.7101449275362319	0.22411494431045792
0.6811594202898551	0.2898550724637681	0.2649300701843012
0.391304347826087	0.7246376811594203	0.10629091832958802
0.8695652173913043	0.2608695652173913	0.49288758350165063
0.6376811594202898	0.391304347826087	0.3439988053329457
0.8695652173913043	0.6666666666666667	0.3281666429302093
0.9855072463768118	0.2028985507246377	0.08347591697120307
0.36231884057971014	0.36231884057971014	0.3569522722512888
0.4782608695652174	0.6956521739130436	0.17913513325520655
0.9855072463768118	0.0	0.002170520122564779
0.43478260869565216	0.43478260869565216	0.1894866044242813
0.8695652173913043	0.7536231884057971	0.18748580423603536
0.42028985507246375	0.8985507246376813	0.05788316529488418
0.2898550724637681	0.2753623188405797	0.3676542553400567
0.855072463768116	0.33333333333333337	0.6404175226386694
0.07246376811594199	0.15942028985507245	0.1623619183057765
0.5652173913043479	0.8985507246376813	0.08821498548919172
0.463768115942029	0.8405797101449275	0.06956068159776965
0.6086956521739131	0.8840579710144928	0.19485866026005738
0.8115942028985508	0.9710144927536233	0.03786538182045646
0.37681159420289856	0.2753623188405797	0.3786047954197074
0.9130434782608695	0.6376811594202898	0.27544332871498156
0.21739130434782608	0.43478260869565216	0.41365144051849867
0.10144927536231885	0.42028985507246375	0.3999468519559
0.7681159420289856	0.7101449275362319	0.6343145618778733
0.8985507246376813	1.0	0.04133880559917731
0.5217391304347826	0.3188405797101449	0.3930060231890409
0.391304347826087	0.9855072463768118	0.28493469840782243
0.4782608695652174	0.782608695652174	0.07214449244153322
0.9420289855072465	0.014492753623188382	0.014818922591919356
0.1884057971014493	0.782608695652174	0.11538625329764772
0.30434782608695654	0.5652173913043479	0.14098557728287878
0.4927536231884059	0.2318840579710145	0.16230740679752148
0.5652173913043479	1.0	0.036269316258018706
0.43478260869565216	1.0	0.07419846089495037
0.33333333333333337	0.05797101449275362	0.10770972418734212
0.927536231884058	0.391304347826087	0.27102333978551396
0.2753623188405797	0.04347826086956523	0.1918714858716291
0.30434782608695654	0.9565217391304348	0.16114365045464912
0.43478260869565216	0.4782608695652174	0.20573173899159475
0.36231884057971014	0.7391304347826086	0.0929415993635005
0.24637681159420294	0.5652173913043479	0.16291378385434735
0.7971014492753623	0.8405797101449275	0.3819182558239695
0.6376811594202898	0.44927536231884063	0.45341493114103565
0.5942028985507247	0.07246376811594199	0.18446106308235452
0.3188405797101449	0.6231884057971014	0.1794865326228964
0.463768115942029	0.9855072463768118	0.11703634563202597
0.04347826086956523	0.30434782608695654	0.047083923324270076
0.05797101449275362	0.13043478260869565	0.17206377312927232
0.43478260869565216	0.014492753623188382	0.030471960047780126
0.0	0.02898550724637685	0.01811310614239789
0.6521739130434783	0.9420289855072465	0.20888816963218163
0.21739130434782608	0.1739130434782609	0.6091970686057735
0.9420289855072465	0.2898550724637681	0.3633622253421024
0.5797101449275363	0.37681159420289856	0.23556932223029237
0.37681159420289856	0.9855072463768118	0.3533465008259772
0.391304347826087	1.0	0.1730134774548767
0.5797101449275363	0.8695652173913043	0.12128885494025629
0.42028985507246375	0.7101449275362319	0.1352129931634165
0.05797101449275362	0.7101449275362319	0.031885551181272655
0.3188405797101449	0.07246376811594199	0.1701740707389879
0.11594202898550723	0.43478260869565216	0.43063652084619797
0.05797101449275362	0.36231884057971014	0.10769710811744317
0.463768115942029	0.33333333333333337	0.3413489513802349
0.2028985507246377	0.2318840579710145	0.3366579913138975
0.6376811594202898	0.3478260869565218	0.12708997712401596
0.42028985507246375	0.15942028985507245	0.33643384053004927
0.42028985507246375	0.33333333333333337	0.25769409633372453
0.2898550724637681	0.6521739130434783	0.284974129653627
0.6956521739130436	0.7391304347826086	0.35087183237249076
0.4927536231884059	0.36231884057971014	0.27798624301464303
0.5217391304347826	0.782608695652174	0.07332750209927907
0.43478260869565216	0.11594202898550723	0.26018684352422966
0.5507246376811594	0.15942028985507245	0.16433001032612543
0.9855072463768118	0.2753623188405797	0.14318311365957678
0.2753623188405797	0.6521739130434783	0.2859329067586478
0.1449275362318841	0.014492753623188382	0.0666594403188758
0.2318840579710145	0.8260869565217392	0.11282691395891024
0.4927536231884059	0.014492753623188382	0.027622028808592238
0.2753623188405797	0.782608695652174	0.17541313240230152
0.014492753623188382	0.08695652173913046	0.10600976578909976
0.2608695652173913	0.37681159420289856	0.6254829752591643
0.7246376811594203	0.6086956521739131	0.23340107341421495
0.5072463768115942	0.5072463768115942	0.13699720654693257
0.3188405797101449	0.6956521739130436	0.1586287535408172
0.5507246376811594	0.02898550724637685	0.07842534303073571
0.6231884057971014	0.5652173913043479	0.28218091859048816
0.6666666666666667	0.05797101449275362	0.1151933543584709
0.42028985507246375	0.1449275362318841	0.32639700732783217
0.5797101449275363	0.5652173913043479	0.20252183526402223
0.24637681159420294	0.07246376811594199	0.22455008083913638
0.9565217391304348	0.7536231884057971	0.0789570073147154
0.2028985507246377	0.463768115942029	0.3026793289942367
0.07246376811594199	0.2753623188405797	0.08566789397424125
0.1884057971014493	0.7391304347826086	0.12968854341226674
0.5652173913043479	0.10144927536231885	0.1792189934666472
0.7246376811594203	0.1884057971014493	0.6740143020033265
0.11594202898550723	0.07246376811594199	0.18748181001506725
0.05797101449275362	0.8260869565217392	0.07899400954911463
0.0	0.5217391304347826	0.03474248791508811
0.05797101449275362	0.2028985507246377	0.06778143007606655
0.1449275362318841	0.7971014492753623	0.10567912601878482
0.24637681159420294	0.2318840579710145	0.28920127347905905
0.536231884057971	0.04347826086956523	0.06122014788919295
0.9855072463768118	0.014492753623188382	0.004717151289220236
0.44927536231884063	0.9565217391304348	0.07568857661668138
0.536231884057971	0.5217391304347826	0.15332277781023781
0.04347826086956523	0.5072463768115942	0.040504732565519244
0.7246376811594203	0.07246376811594199	0.2190592975553673
0.36231884057971014	0.05797101449275362	0.08748138274687346
0.42028985507246375	0.8260869565217392	0.0660637643698895
0.8405797101449275	0.4782608695652174	0.2881590623744214
0.08695652173913046	0.4782608695652174	0.5100887747921221
0.8405797101449275	0.8985507246376813	0.0939975040533406
0.36231884057971014	0.02898550724637685	0.050064471633123366
0.2318840579710145	0.7536231884057971	0.13919747997132212
0.7246376811594203	0.7391304347826086	0.5053961032587192
0.014492753623188382	0.5797101449275363	0.06500919976581393
0.7246376811594203	0.05797101449275362	0.18102235670662356
0.05797101449275362	0.21739130434782608	0.07598944579118432
0.1739130434782609	0.6376811594202898	0.1722723593277395
0.33333333333333337	0.8405797101449275	0.08554201251854392
0.2898550724637681	0.24637681159420294	0.31161825022463774
0.5217391304347826	0.014492753623188382	0.02694721619157907
0.927536231884058	0.7971014492753623	0.05632928490517016
0.2753623188405797	0.5652173913043479	0.13894193632526824
0.855072463768116	0.0	0.06804045334700598
0.1884057971014493	0.536231884057971	0.11360608631432051
0.24637681159420294	0.11594202898550723	0.4516344785421382
0.2753623188405797	0.7246376811594203	0.12910623576259184
0.2028985507246377	0.9420289855072465	0.09132027005002075
0.7971014492753623	0.6521739130434783	0.34786339730573657
0.02898550724637685	0.7971014492753623	0.04823647679043117
0.9420289855072465	0.3478260869565218	0.467166095579796
0.536231884057971	0.3478260869565218	0.2762732307928449
0.2898550724637681	0.8405797101449275	0.11987362849274769
0.30434782608695654	0.4057971014492754	0.49734196023051797
0.5072463768115942	1.0	0.04033218092902364
0.2753623188405797	0.8840579710144928	0.08826557501565531
0.5217391304347826	1.0	0.03670824221597462
0.9710144927536233	0.6811594202898551	0.15183274037906055
0.8405797101449275	0.37681159420289856	0.24919571283906836
0.6376811594202898	0.4057971014492754	0.4576154871525457
0.6376811594202898	0.7391304347826086	0.23561333649234692
0.391304347826087	0.9565217391304348	0.1724621671955036
0.7246376811594203	0.02898550724637685	0.13192102315509097
0.6376811594202898	0.9420289855072465	0.18469889682820845
0.33333333333333337	0.855072463768116	0.0841120026494321
0.6521739130434783	0.9710144927536233	0.11754020723559472
0.0	0.33333333333333337	0.023778900640350164
0.6956521739130436	0.30434782608695654	0.2847028549853574
0.3188405797101449	0.42028985507246375	0.48805895013024575
0.5507246376811594	0.6811594202898551	0.23603067799607316
0.9710144927536233	0.2898550724637681	0.2025005870021975
0.8260869565217392	0.927536231884058	0.0849077176114265
0.2608695652173913	0.5507246376811594	0.16306184026532744
0.6086956521739131	0.014492753623188382	0.08269884828705192
0.30434782608695654	0.42028985507246375	0.4679118544865421
0.4927536231884059	0.30434782608695654	0.49594797692998593
0.536231884057971	0.05797101449275362	0.07370929170494295
0.0	0.36231884057971014	0.04254206811078335
0.1449275362318841	0.1884057971014493	0.2055962921614548
0.36231884057971014	0.6231884057971014	0.24914614335039284
0.2608695652173913	0.2753623188405797	0.3649522497003784
0.6521739130434783	0.6376811594202898	0.3871763977483098
0.8260869565217392	0.6086956521739131	0.2315396557552298
0.42028985507246375	0.2608695652173913	0.2560656037017584
0.6231884057971014	0.8115942028985508	0.12816000668722538
0.391304347826087	0.44927536231884063	0.31571376952578256
0.5942028985507247	0.9130434782608695	0.13522246293696402
0.8260869565217392	0.05797101449275362	0.213210479497432
0.4057971014492754	0.33333333333333337	0.2884802446184292
0.2753623188405797	0.9710144927536233	0.20303239724923705
0.1884057971014493	0.5652173913043479	0.10184273538261089
0.5797101449275363	0.5072463768115942	0.19461513269630482
0.8840579710144928	0.5217391304347826	0.2425838946818826
0.7391304347826086	0.9130434782608695	0.16022182253234785
0.04347826086956523	0.33333333333333337	0.0510120263193734
0.6811594202898551	0.5797101449275363	0.36789597652911954
0.6956521739130436	0.5797101449275363	0.28670364830819944
0.33333333333333337	0.6666666666666667	0.29967236691269866
0.5797101449275363	0.2318840579710145	0.20407585867031364
0.8115942028985508	0.7971014492753623	0.23596247635248732
0.7536231884057971	0.5217391304347826	0.24226472984743844
0.05797101449275362	0.0	0.010119737154929965
0.7246376811594203	0.5797101449275363	0.22108180573019828
0.36231884057971014	0.30434782608695654	0.4069504780659596
0.3188405797101449	0.15942028985507245	0.2813301510777906
0.536231884057971	0.7101449275362319	0.17304124637954857
0.7391304347826086	0.8260869565217392	0.42378092352062935
0.5797101449275363	0.6956521739130436	0.2595370809735341
0.391304347826087	0.855072463768116	0.08348553760657085
0.08695652173913046	0.9855072463768118	0.0847314881021118
0.36231884057971014	0.8260869565217392	0.09175485356986764
0.8985507246376813	0.37681159420289856	0.22033568631147843
0.7391304347826086	0.6956521739130436	0.5582561248920274
0.8695652173913043	0.3478260869565218	0.46648072868823
0.33333333333333337	0.536231884057971	0.20878433534867805
0.1884057971014493	0.04347826086956523	0.30952156418517923
0.2753623188405797	0.13043478260869565	0.4046207610822759
0.2608695652173913	0.8840579710144928	0.0890076820261896
0.5942028985507247	0.7971014492753623	0.09475955380743546
0.7101449275362319	0.536231884057971	0.30105106469804493
0.4782608695652174	0.2753623188405797	0.2570755733679094
0.30434782608695654	0.6231884057971014	0.1653655101437357
0.11594202898550723	0.8115942028985508	0.08799066852074816
0.6086956521739131	0.463768115942029	0.2914909496087927
0.9710144927536233	0.9565217391304348	0.015160828542118648
0.6376811594202898	0.3188405797101449	0.1258172400023991
0.21739130434782608	0.05797101449275362	0.3109467147079052
0.8260869565217392	0.11594202898550723	0.24303823429474167
0.4057971014492754	0.5942028985507247	0.5989953917438341
0.11594202898550723	0.5072463768115942	0.282534350650736
0.8695652173913043	1.0	0.0779215727186877
0.21739130434782608	0.1884057971014493	0.4966116864801525
0.21739130434782608	0.8840579710144928	0.09183738908101025
0.6231884057971014	0.7391304347826086	0.21373161272068608
0.3188405797101449	0.1884057971014493	0.25097697832434174
1.0	0.8405797101449275	0.019896999579377853
0.391304347826087	0.15942028985507245	0.35786642852239475
0.37681159420289856	0.1449275362318841	0.379135164799093
0.11594202898550723	0.24637681159420294	0.26624926255841996
0.6811594202898551	0.3188405797101449	0.2164872429720396
0.07246376811594199	0.8840579710144928	0.17367799644346119
0.5217391304347826	0.02898550724637685	0.03557415200717444
0.07246376811594199	0.21739130434782608	0.08070541726993936
0.2028985507246377	0.37681159420289856	0.6543584927150842
0.5507246376811594	0.4782608695652174	0.15397676439343663
0.08695652173913046	0.43478260869565216	0.2846518476730723
0.6666666666666667	0.37681159420289856	0.2231161512350124
0.08695652173913046	0.7391304347826086	0.05717015495364112
0.6231884057971014	0.9420289855072465	0.1546917169904317
0.7536231884057971	0.8840579710144928	0.1552560796338161
0.014492753623188382	0.2898550724637681	0.08868736178710594
0.536231884057971	0.9710144927536233	0.06585514414644963
0.2898550724637681	0.3188405797101449	0.45529312899102925
0.2898550724637681	0.13043478260869565	0.4260746592722064
0.5072463768115942	0.9420289855072465	0.04168893272313575
0.2753623188405797	0.1449275362318841	0.3201048608908315
0.7391304347826086	0.5797101449275363	0.21687254906246076
0.7971014492753623	0.13043478260869565	0.24242340552758707
0.02898550724637685	0.0	0.004679140886864081
0.8840579710144928	0.4782608695652174	0.29576060087869016
0.05797101449275362	0.7391304347826086	0.03301970303016594
0.10144927536231885	0.08695652173913046	0.22298651089912605
0.36231884057971014	0.5072463768115942	0.3132566811090263
0.5072463768115942	0.05797101449275362	0.06823405674399292
0.855072463768116	0.6956521739130436	0.33647552454854557
0.536231884057971	0.6956521739130436	0.19815590396522084
0.7101449275362319	0.8405797101449275	0.464742375559668
0.36231884057971014	0.7101449275362319	0.14062758454288588
0.014492753623188382	0.7971014492753623	0.05174371976131878
0.2898550724637681	0.07246376811594199	0.19802609607404242
0.014492753623188382	0.855072463768116	0.10638520629077224
0.7101449275362319	0.43478260869565216	0.3482415005285177
0.7536231884057971	0.07246376811594199	0.2018781415755106
0.8985507246376813	0.2608695652173913	0.4106820400407749
0.5652173913043479	0.1884057971014493	0.19854232158619273
0.9710144927536233	0.1739130434782609	0.08956391661983405
0.6811594202898551	0.5072463768115942	0.5075787674840947
0.9710144927536233	0.13043478260869565	0.06300181595991465
0.8695652173913043	0.4782608695652174	0.34038652709254924
0.9855072463768118	0.5072463768115942	0.18640356294614677
0.855072463768116	0.9855072463768118	0.09982402876113773
0.7101449275362319	0.9565217391304348	0.13212185353337838
0.5507246376811594	0.11594202898550723	0.14755728894753095
0.4057971014492754	0.6956521739130436	0.17838218984722273
0.7536231884057971	0.13043478260869565	0.45375810773561576
0.3478260869565218	0.2753623188405797	0.39199577548220615
0.8695652173913043	0.2898550724637681	0.4955013227427285
0.6086956521739131	0.8260869565217392	0.13988561633766441
0.2753623188405797	0.2753623188405797	0.3640143420666865
1.0	0.8840579710144928	0.02284864334653893
0.536231884057971	0.8405797101449275	0.08150353108986796
0.5072463768115942	0.4927536231884059	0.1289408319579814
0.9565217391304348	0.13043478260869565	0.0794075751250827
0.3478260869565218	0.5217391304347826	0.26293030149383684
0.5507246376811594	0.4057971014492754	0.2450809648388829
0.2318840579710145	0.8115942028985508	0.12669097386644235
0.10144927536231885	0.3478260869565218	0.2100977035701528
0.13043478260869565	0.2028985507246377	0.164935866462459
0.2753623188405797	0.30434782608695654	0.44209729785337576
0.8695652173913043	0.536231884057971	0.24656545006789138
0.8840579710144928	0.02898550724637685	0.09657390639320991
0.8115942028985508	0.6086956521739131	0.22469375303568384
0.0	0.2898550724637681	0.06963743149997922
0.5217391304347826	0.33333333333333337	0.41341871964492316
0.4782608695652174	0.7971014492753623	0.07306825402786521
0.855072463768116	0.5072463768115942	0.2834464696031337
0.5072463768115942	0.6086956521739131	0.24819633692343085
0.8405797101449275	0.5942028985507247	0.2175607740873567
0.6231884057971014	0.4927536231884059	0.3594317615162047
0.11594202898550723	0.8840579710144928	0.16449770751616097
0.1449275362318841	0.37681159420289856	0.473309981988873
0.8260869565217392	0.6521739130434783	0.3558548644890058
0.7536231884057971	0.391304347826087	0.24714014824715325
0.15942028985507245	0.7681159420289856	0.1277505855439976
0.7681159420289856	0.2608695652173913	0.5095837114505056
0.6811594202898551	0.1449275362318841	0.3457565527300158
0.927536231884058	0.8260869565217392	0.04500118761771329
0.855072463768116	0.9710144927536233	0.12463594062065983
0.7971014492753623	0.7246376811594203	0.5430141829147151
0.7536231884057971	0.5072463768115942	0.24832616990327816
0.24637681159420294	0.8840579710144928	0.08830265460915403
0.5072463768115942	0.4057971014492754	0.14994514401137365
0.6666666666666667	0.1449275362318841	0.24983136769758643
0.3478260869565218	0.7971014492753623	0.0842334775017868
0.05797101449275362	0.2608695652173913	0.113456878059235
0.4927536231884059	0.7971014492753623	0.07407952456855932
0.11594202898550723	0.2898550724637681	0.23934882854692888
0.6376811594202898	0.2753623188405797	0.1624316829553683
0.36231884057971014	0.9710144927536233	0.3646473417593415
0.927536231884058	0.33333333333333337	0.7142411675429531
0.4057971014492754	0.1884057971014493	0.33168299464351325
0.5942028985507247	0.7681159420289856	0.10508677297930337
0.10144927536231885	0.9420289855072465	0.14259187572424162
0.5072463768115942	0.33333333333333337	0.5239200349597438
0.5942028985507247	0.37681159420289856	0.2343091939784837
0.463768115942029	0.8260869565217392	0.0713690540006853
0.24637681159420294	0.8260869565217392	0.13184388109118902
0.30434782608695654	0.4782608695652174	0.26037979890010643
0.10144927536231885	0.44927536231884063	0.4861240619911264
0.014492753623188382	0.1449275362318841	0.1497814139991705
0.9855072463768118	0.782608695652174	0.033359737712664476
0.9130434782608695	1.0	0.021746048985601125
0.33333333333333337	0.6086956521739131	0.16839193374007344
0.15942028985507245	0.7536231884057971	0.13495499576039394
0.2608695652173913	0.391304347826087	0.5996402260882925
0.6811594202898551	0.42028985507246375	0.444752227499977
0.5652173913043479	0.24637681159420294	0.18764818694223837
0.6086956521739131	0.9855072463768118	0.07604320316915103
0.13043478260869565	0.1739130434782609	0.22404364822257733
0.8695652173913043	0.6956521739130436	0.3051155212304361
0.014492753623188382	0.6811594202898551	0.01930225154036783
0.6231884057971014	0.927536231884058	0.1938563527764114
0.3188405797101449	0.8260869565217392	0.09604288366062103
0.24637681159420294	0.21739130434782608	0.26570656499376
0.13043478260869565	0.02898550724637685	0.0645075740156341
0.3188405797101449	0.36231884057971014	0.43765513237409503
0.04347826086956523	0.7101449275362319	0.024560805705840304
0.391304347826087	0.2608695652173913	0.3272047309786017
0.05797101449275362	0.6956521739130436	0.032495243242289834
0.2608695652173913	0.9565217391304348	0.13698915009052903
0.2028985507246377	0.1449275362318841	0.945156876084418
0.5507246376811594	0.9710144927536233	0.0637150406389622
0.7536231884057971	1.0	0.015362860798672584
0.6956521739130436	0.8985507246376813	0.2686713353867565
0.05797101449275362	0.11594202898550723	0.1746413149771089
0.8695652173913043	0.9565217391304348	0.14235352525652817
0.0	0.855072463768116	0.09211211545527007
0.08695652173913046	0.08695652173913046	0.2121018034605576
0.7101449275362319	0.6231884057971014	0.26397506790865305
0.11594202898550723	0.7391304347826086	0.0980720372462005
0.13043478260869565	0.0	0.03650845076909443
0.9855072463768118	0.04347826086956523	0.011520636492306831
0.2753623188405797	0.15942028985507245	0.27402105599899257
0.7391304347826086	0.782608695652174	0.2984633319673021
0.8840579710144928	0.08695652173913046	0.2177954829144662
0.6521739130434783	0.6086956521739131	0.4007676363580022
0.6086956521739131	0.1884057971014493	0.18919338434102811
0.6521739130434783	0.10144927536231885	0.15263674649192335
0.8115942028985508	0.10144927536231885	0.22312189671845056
0.8985507246376813	0.6956521739130436	0.23737134932227463
1.0	0.1449275362318841	0.036864484618188746
0.855072463768116	0.1449275362318841	0.2612641269495595
0.8985507246376813	0.2898550724637681	0.43359910887326203
0.21739130434782608	0.5797101449275363	0.13545590726732865
0.30434782608695654	0.07246376811594199	0.1854322826967045
0.6231884057971014	0.2753623188405797	0.1501599162007537
0.7101449275362319	0.927536231884058	0.23406454908457905
0.43478260869565216	0.08695652173913046	0.15172854718172737
0.1449275362318841	0.927536231884058	0.12892864543995344
0.8405797101449275	0.4927536231884059	0.2724197606190895
0.10144927536231885	0.782608695652174	0.07166539073994106
0.8405797101449275	0.8115942028985508	0.14033751096625918
0.6231884057971014	0.5507246376811594	0.29321656284650766
0.15942028985507245	0.10144927536231885	0.368866390058851
0.8695652173913043	0.5797101449275363	0.21294092681757668
0.11594202898550723	0.4782608695652174	0.781526978637922
0.4782608695652174	0.2028985507246377	0.23960899591786375
0.04347826086956523	0.02898550724637685	0.032288594051505096
0.11594202898550723	0.2028985507246377	0.1381061964088506
0.42028985507246375	0.463768115942029	0.22774609250194264
0.6811594202898551	0.07246376811594199	0.16813941142354222
0.9130434782608695	0.37681159420289856	0.24552966697250134
0.13043478260869565	0.5507246376811594	0.15112896105080714
0.1739130434782609	0.5797101449275363	0.09183080040728568
0.5072463768115942	0.2898550724637681	0.29849007291937996
0.6231884057971014	0.8260869565217392	0.16195490925039024
0.6666666666666667	0.6666666666666667	0.38737154127665613
0.9130434782608695	0.782608695652174	0.07703586753428934
0.9130434782608695	0.9710144927536233	0.03786172979250204
0.0	0.21739130434782608	0.38112201533127626
0.5652173913043479	0.36231884057971014	0.19366591347824322
0.30434782608695654	0.6376811594202898	0.2365446288867529
0.7536231884057971	0.6521739130434783	0.3573726221050126
0.2028985507246377	0.2898550724637681	0.45804817089584626
0.5652173913043479	0.07246376811594199	0.16017357767061727
0.536231884057971	0.30434782608695654	0.22488290373011732
0.30434782608695654	0.02898550724637685	0.09526406954502314
0.08695652173913046	0.5507246376811594	0.2174658823894759
0.13043478260869565	0.2898550724637681	0.38839362433359637
0.6811594202898551	0.30434782608695654	0.2360999155649778
0.7391304347826086	0.6811594202898551	0.4674802029460655
0.2318840579710145	0.1884057971014493	0.37698463905458507
0.7246376811594203	0.2898550724637681	0.3901415394990218
0.08695652173913046	0.7101449275362319	0.060580601431334945
0.3478260869565218	0.6231884057971014	0.22045530531583213
0.6521739130434783	0.4782608695652174	0.5477418367904495
0.2898550724637681	0.44927536231884063	0.32764135782861487
0.782608695652174	0.014492753623188382	0.10833911639690884
0.8985507246376813	0.9420289855072465	0.07374087774057662
0.8840579710144928	0.33333333333333337	0.6230045419474267
0.7246376811594203	0.2318840579710145	0.5623396853994738
0.8840579710144928	0.6811594202898551	0.2853277090415009
0.014492753623188382	0.9855072463768118	0.0823454036729865
0.8985507246376813	0.24637681159420294	0.3647706334312313
0.7101449275362319	0.44927536231884063	0.3338601606352433
0.6231884057971014	0.0	0.049483384476065234
0.3478260869565218	0.014492753623188382	0.04305074469701402
0.9855072463768118	0.3188405797101449	0.23305610746527397
0.3478260869565218	0.9710144927536233	0.3325915207654249
0.15942028985507245	0.6811594202898551	0.16286648226030598
0.6231884057971014	0.014492753623188382	0.0630768169626638
0.2898550724637681	0.1739130434782609	0.25282011179277275
0.33333333333333337	0.7391304347826086	0.09034138804339648
0.0	0.5072463768115942	0.015414679313751543
0.2898550724637681	0.463768115942029	0.27509276348496847
0.6666666666666667	0.7681159420289856	0.17147181971826284
0.014492753623188382	0.2753623188405797	0.1665058204491821
0.6086956521739131	0.2753623188405797	0.1518070151006852
0.6666666666666667	0.5217391304347826	0.5600813272670064
0.7391304347826086	0.07246376811594199	0.21343845833799727
0.5652173913043479	0.391304347826087	0.2771826914500038
0.07246376811594199	0.014492753623188382	0.023089949719013205
0.9855072463768118	0.6376811594202898	0.18959605121301848
0.04347826086956523	0.11594202898550723	0.1469823200046436
0.7971014492753623	0.7681159420289856	0.43571785000152874
0.8840579710144928	0.8985507246376813	0.07255912564696236
0.391304347826087	0.8985507246376813	0.09194150287644126
0.11594202898550723	0.855072463768116	0.1283100417360675
0.02898550724637685	0.4927536231884059	0.04093071740614575
0.10144927536231885	0.37681159420289856	0.31980575488540897
0.8115942028985508	0.05797101449275362	0.1928074838929435
0.9420289855072465	0.5217391304347826	0.35103075377110776
1.0	0.6956521739130436	0.062459225176957976
0.6086956521739131	0.2318840579710145	0.1885978456189949
0.04347826086956523	0.5652173913043479	0.545195590354498
0.5072463768115942	0.02898550724637685	0.03404649730604034
0.855072463768116	0.24637681159420294	0.47878921520647927
0.8405797101449275	0.927536231884058	0.10931972092096566
0.014492753623188382	0.05797101449275362	0.08207934362921158
0.463768115942029	0.6811594202898551	0.25563288015275515
0.4057971014492754	0.4927536231884059	0.2689787984275423
0.15942028985507245	0.5072463768115942	0.19364473295862253
0.37681159420289856	0.7681159420289856	0.07835171849197706
0.2028985507246377	0.33333333333333337	0.7856292348044446
0.927536231884058	0.3188405797101449	0.7075430149536149
0.1739130434782609	0.7246376811594203	0.1412606858670963
0.2028985507246377	0.6956521739130436	0.16011271669974578
0.6376811594202898	0.1449275362318841	0.16047921441309762
0.536231884057971	0.2318840579710145	0.15499443521113843
0.43478260869565216	0.5217391304347826	0.24134493888713504
0.37681159420289856	0.13043478260869565	0.40933414120216255
0.2753623188405797	0.5942028985507247	0.12677380064722188
0.8115942028985508	0.33333333333333337	0.3738002616641259
0.8260869565217392	0.391304347826087	0.1963637076814288
0.855072463768116	0.43478260869565216	0.3446964044034684
0.6956521739130436	1.0	0.04228887719376386
0.6956521739130436	0.5072463768115942	0.41319488266032584
0.3478260869565218	0.21739130434782608	0.2810295015607676
0.4782608695652174	0.42028985507246375	0.1302625367651389
0.3478260869565218	0.7246376811594203	0.10894702934824163
0.1884057971014493	0.8840579710144928	0.10784071559425423
0.2318840579710145	0.5507246376811594	0.16999730516264464
0.05797101449275362	0.7681159420289856	0.03876082960886927
0.6811594202898551	0.8405797101449275	0.35545119896816596
0.2318840579710145	0.05797101449275362	0.25031085004849934
0.07246376811594199	0.05797101449275362	0.12632780532981272
0.7681159420289856	0.2318840579710145	0.5605750586692958
0.11594202898550723	0.2608695652173913	0.2738637620180139
0.21739130434782608	0.5507246376811594	0.14851563174544402
0.5797101449275363	0.04347826086956523	0.15171929394667136
0.1884057971014493	0.7971014492753623	0.10791986375748482
0.6376811594202898	0.4782608695652174	0.4668396391943349
1.0	0.927536231884058	0.018645173728952615
0.2753623188405797	0.8695652173913043	0.09562516452007587
0.463768115942029	0.2318840579710145	0.18366889888401908
0.6376811594202898	0.07246376811594199	0.11306373742343538
0.2028985507246377	0.7246376811594203	0.13110859425140653
0.44927536231884063	0.3188405797101449	0.3085541107307021
0.1884057971014493	0.33333333333333337	0.8266956999747996
0.05797101449275362	0.1739130434782609	0.11177690664508526
0.37681159420289856	0.8260869565217392	0.0883285775113886
0.7681159420289856	0.463768115942029	0.2451573672808998
0.8115942028985508	0.9565217391304348	0.05009734416554373
0.9420289855072465	0.7681159420289856	0.07774817065985676
0.4782608695652174	0.24637681159420294	0.167953264597138
0.3478260869565218	0.2898550724637681	0.4089013660484113
0.37681159420289856	0.02898550724637685	0.04294952103880026
0.9710144927536233	0.2753623188405797	0.1994175729406201
0.6376811594202898	0.36231884057971014	0.15580619589825262
0.07246376811594199	0.2898550724637681	0.06754870690176178
1.0	0.6666666666666667	0.10989622245850575
0.4927536231884059	0.6956521739130436	0.17575810330127214
0.6376811594202898	0.13043478260869565	0.15403596097274158
0.08695652173913046	0.014492753623188382	0.02752373892871134
0.44927536231884063	0.5217391304347826	0.21975101696802518
0.9420289855072465	0.9420289855072465	0.023734632795035376
0.8985507246376813	0.10144927536231885	0.17940635569807512
0.8695652173913043	0.7971014492753623	0.09503953578760917
0.7536231884057971	0.2318840579710145	0.5898127743581385
0.2753623188405797	0.44927536231884063	0.3236170498977131
0.6231884057971014	0.21739130434782608	0.1905114058770215
0.7536231884057971	0.2028985507246377	0.6563301971188276
0.6231884057971014	0.6231884057971014	0.2892124041475578
0.8840579710144928	0.7101449275362319	0.2578405401836238
0.014492753623188382	0.7391304347826086	0.027647519991642756
0.5507246376811594	0.30434782608695654	0.17880288428150864
0.7681159420289856	0.014492753623188382	0.11106643668147707
0.43478260869565216	0.2318840579710145	0.21633758245344414
0.24637681159420294	0.5507246376811594	0.17499386548252746
0.6666666666666667	0.8405797101449275	0.30751091997378366
0.6231884057971014	0.8985507246376813	0.24564651154976302
0.1739130434782609	0.05797101449275362	0.2832427660214437
0.8985507246376813	0.6376811594202898	0.27646071661064675
0.9565217391304348	0.5797101449275363	0.29377738391164393
0.782608695652174	0.10144927536231885	0.22060568676988612
0.855072463768116	0.8405797101449275	0.13568934352606798
0.855072463768116	0.4782608695652174	0.3321894526263696
0.8405797101449275	0.782608695652174	0.18972262943421062
0.36231884057971014	0.391304347826087	0.3909369514602821
0.9855072463768118	0.6231884057971014	0.1829031312852757
0.24637681159420294	0.2898550724637681	0.41873838534742114
0.21739130434782608	0.4057971014492754	0.5800751248043992
0.536231884057971	0.3188405797101449	0.2688024843672708
0.463768115942029	0.43478260869565216	0.1428624339408083
0.7101449275362319	0.782608695652174	0.21818884242764056
0.2753623188405797	0.5507246376811594	0.14798009381298272
0.5507246376811594	0.10144927536231885	0.14056242947980424
0.8985507246376813	0.1449275362318841	0.17775812065871902
0.5072463768115942	0.1449275362318841	0.2077097638763694
0.37681159420289856	0.44927536231884063	0.3754565481955407
0.21739130434782608	0.13043478260869565	0.8044780890895608
0.6521739130434783	0.37681159420289856	0.2255145175884115
0.8405797101449275	0.9420289855072465	0.11239798033206178
0.8840579710144928	0.463768115942029	0.30367484961948743
0.7971014492753623	0.782608695652174	0.3410722216686123
0.6376811594202898	0.5942028985507247	0.3457431536762224
0.6956521739130436	0.7971014492753623	0.17967926460365194
0.6666666666666667	0.6086956521739131	0.4063036522243542
0.7101449275362319	0.1884057971014493	0.5883462461742636
0.6521739130434783	0.8840579710144928	0.2821763325590608
0.5217391304347826	0.2898550724637681	0.22964650016522503
0.8840579710144928	0.43478260869565216	0.2852303926241948
0.10144927536231885	0.6376811594202898	0.09298297374605026
0.2028985507246377	0.927536231884058	0.09589039016100202
0.13043478260869565	0.8260869565217392	0.09943025087561685
0.391304347826087	0.536231884057971	0.2872488268580244
0.8260869565217392	0.10144927536231885	0.2444973034070211
0.6086956521739131	0.15942028985507245	0.18033769269543926
0.07246376811594199	0.7246376811594203	0.04294873671851764
0.6956521739130436	0.04347826086956523	0.13097403218480078
0.37681159420289856	0.5797101449275363	0.3033235928042645
0.2028985507246377	0.36231884057971014	0.7275346715911052
0.43478260869565216	0.6521739130434783	0.5839978941882696
0.014492753623188382	0.0	0.0024380721811979476
0.782608695652174	0.36231884057971014	0.21351229484921383
0.44927536231884063	0.5072463768115942	0.20408140026079263
0.07246376811594199	0.1884057971014493	0.0936892112424573
0.6376811594202898	0.6956521739130436	0.342619928558112
0.8840579710144928	0.2608695652173913	0.4439327836918179
0.8260869565217392	0.43478260869565216	0.23855038729679912
0.9130434782608695	0.3478260869565218	0.44372389559958
0.9710144927536233	0.7246376811594203	0.08257679009056089
0.1449275362318841	0.15942028985507245	0.29490550892496353
0.21739130434782608	0.7971014492753623	0.11820470526422495
0.8115942028985508	0.5797101449275363	0.19742907661355077
0.1449275362318841	0.9130434782608695	0.14101931530043005
0.4927536231884059	0.5652173913043479	0.2087167860633326
0.8840579710144928	0.13043478260869565	0.21662367007959935
0.42028985507246375	0.7971014492753623	0.06567959798459584
0.43478260869565216	0.463768115942029	0.19832569096000968
0.2318840579710145	0.855072463768116	0.09227944480477283
0.5942028985507247	0.536231884057971	0.20849861150813387
0.4057971014492754	0.2318840579710145	0.2706056671187989
0.11594202898550723	0.3188405797101449	0.26595030767002464
0.05797101449275362	0.6376811594202898	0.03456463526028878
0.7971014492753623	0.6376811594202898	0.3063870095918634
0.9710144927536233	0.7101449275362319	0.09615094262959821
0.6086956521739131	0.7246376811594203	0.24861080745096648
0.9420289855072465	0.927536231884058	0.027829741087042066
0.536231884057971	0.014492753623188382	0.04094507497854853
0.463768115942029	0.014492753623188382	0.04084376772750771
0.9130434782608695	0.2028985507246377	0.19596318517244207
0.6086956521739131	0.3478260869565218	0.12949375850041037
0.5942028985507247	0.8695652173913043	0.1504465912992929
0.10144927536231885	0.7246376811594203	0.07903824213216183
0.8115942028985508	1.0	0.015136387463638976
0.6231884057971014	0.391304347826087	0.3400014625038927
0.5797101449275363	0.9565217391304348	0.07044559210000707
0.10144927536231885	0.8115942028985508	0.08133054675526002
0.30434782608695654	0.6521739130434783	0.29416156677916994
0.5942028985507247	0.8260869565217392	0.1202737861067745
0.4927536231884059	0.07246376811594199	0.13275568650332054
0.05797101449275362	0.536231884057971	0.1948644755684467
0.1884057971014493	0.8260869565217392	0.09592458467043953
0.536231884057971	0.9855072463768118	0.061754061851223584
0.1739130434782609	0.15942028985507245	0.4648962562666414
0.44927536231884063	0.08695652173913046	0.19990653056407656
0.6086956521739131	0.6376811594202898	0.27647422292861057
0.0	0.927536231884058	0.11107522982893046
0.4057971014492754	0.0	0.0160328069107809
0.36231884057971014	0.07246376811594199	0.12660632173709396
0.3188405797101449	0.5942028985507247	0.14484065556069156
0.07246376811594199	0.6666666666666667	0.051511654566818534
0.42028985507246375	0.7681159420289856	0.0666705733208133
0.42028985507246375	0.43478260869565216	0.2201577107027045
0.9565217391304348	0.42028985507246375	0.25852688025996723
0.44927536231884063	0.42028985507246375	0.16310020133768058
0.9420289855072465	0.5797101449275363	0.2862706057823463
0.5652173913043479	0.9855072463768118	0.05839079735466986
0.36231884057971014	0.44927536231884063	0.4271596834156294
0.9420289855072465	0.24637681159420294	0.2562621793230726
0.5507246376811594	0.2898550724637681	0.16532480642219155
0.4927536231884059	0.5217391304347826	0.1555261307293803
0.5507246376811594	0.37681159420289856	0.22865517892951126
0.2028985507246377	0.6086956521739131	0.12774880622259255
0.7246376811594203	0.6231884057971014	0.25911435145868655
0.7681159420289856	0.0	0.0909068907302431
0.9565217391304348	0.08695652173913046	0.05131243517681988
0.927536231884058	0.782608695652174	0.06993256009850107
0.9420289855072465	0.08695652173913046	0.06800074155349245
0.2608695652173913	0.05797101449275362	0.1999736918117291
0.7101449275362319	0.4927536231884059	0.3475292043187264
0.1884057971014493	0.13043478260869565	0.8745112081254509
0.4782608695652174	0.7246376811594203	0.1123091996772093
0.9130434782608695	0.15942028985507245	0.15029143449789684
0.30434782608695654	0.5797101449275363	0.13414753279234476
0.2898550724637681	0.3478260869565218	0.5007612998076952
0.4057971014492754	0.9710144927536233	0.21283649400077426
0.5942028985507247	0.30434782608695654	0.13875166572945263
0.5942028985507247	0.6231884057971014	0.256287717960863
0.9710144927536233	0.2318840579710145	0.1448144016192881
0.7681159420289856	0.4057971014492754	0.24044035597739233
1.0	0.2318840579710145	0.07561899050954092
0.2898550724637681	0.6376811594202898	0.22934596385069467
0.8115942028985508	0.7246376811594203	0.4542934019096581
0.6376811594202898	0.927536231884058	0.23612293407782997
0.8405797101449275	1.0	0.048650000510746985
0.13043478260869565	0.855072463768116	0.12332659193270831
0.8985507246376813	0.02898550724637685	0.06927398407974417
1.0	1.0	0.0008200244602524876
0.8260869565217392	0.1739130434782609	0.2814819108995195
0.36231884057971014	0.13043478260869565	0.43400094502317366
0.10144927536231885	0.10144927536231885	0.24386518213760452
0.8695652173913043	0.6086956521739131	0.2284900803869997
1.0	0.9855072463768118	0.0037892870292481314
0.7391304347826086	0.7391304347826086	0.6025418489775555
0.21739130434782608	1.0	0.06516244817409375
0.44927536231884063	0.6231884057971014	0.9049212161424469
0.7681159420289856	0.13043478260869565	0.35614833951167263
0.6666666666666667	0.6521739130434783	0.3930504354818928
0.43478260869565216	0.5507246376811594	0.3085006481060664
0.6521739130434783	0.42028985507246375	0.5159692922979526
0.8405797101449275	0.04347826086956523	0.19311531663591183
0.37681159420289856	0.04347826086956523	0.05721871782264115
0.1449275362318841	0.08695652173913046	0.2529684161657601
0.15942028985507245	0.4057971014492754	0.4472618216227589
0.9710144927536233	0.4927536231884059	0.2860786460529073
0.6811594202898551	0.014492753623188382	0.07746112028365172
0.2898550724637681	0.8985507246376813	0.08319643036248102
0.1884057971014493	0.9855072463768118	0.07530385680625254
0.8840579710144928	0.2318840579710145	0.35167317432604217
0.05797101449275362	0.8695652173913043	0.1438662387256369
0.014492753623188382	0.24637681159420294	0.4202898171590716
0.07246376811594199	0.2318840579710145	0.1140905890846626
0.8115942028985508	0.855072463768116	0.2616376960732006
0.7246376811594203	0.7681159420289856	0.31399018087089514
0.463768115942029	0.02898550724637685	0.06487094795862922
0.07246376811594199	0.5652173913043479	0.4727022168378614
0.21739130434782608	0.463768115942029	0.3231752130038587
0.24637681159420294	0.6521739130434783	0.29905866661058045
0.24637681159420294	0.5797101449275363	0.15350612143143574
0.5942028985507247	0.04347826086956523	0.14652221011048952
0.02898550724637685	0.43478260869565216	0.08348490414462698
0.43478260869565216	0.5797101449275363	0.579444263710305
0.43478260869565216	0.7971014492753623	0.06657181992202929
0.5217391304347826	0.2318840579710145	0.1460496537685977
0.014492753623188382	0.1884057971014493	0.2651433001897402
0.9710144927536233	0.7536231884057971	0.06216571805164628
0.855072463768116	0.30434782608695654	0.5547521111461411
0.2028985507246377	0.4782608695652174	0.3047530510884904
0.24637681159420294	0.7536231884057971	0.15177550689752994
0.5797101449275363	0.9130434782608695	0.10138849718348968
0.1739130434782609	0.11594202898550723	0.5947628454320962
0.3478260869565218	0.10144927536231885	0.3722819025841004
0.4927536231884059	0.1739130434782609	0.2740528734484756
0.30434782608695654	0.1884057971014493	0.24537486429252514
0.6521739130434783	0.6231884057971014	0.3928533232762255
0.1449275362318841	0.44927536231884063	0.39970055549674977
1.0	0.42028985507246375	0.05149043510560118
1.0	0.2608695652173913	0.09727834301833743
0.5797101449275363	0.782608695652174	0.08667950942591388
0.2898550724637681	0.30434782608695654	0.42352432853212874
0.11594202898550723	0.4057971014492754	0.48329772966979845
0.536231884057971	0.5652173913043479	0.18914688928136406
0.2028985507246377	0.9855072463768118	0.08327033421457411
0.9855072463768118	0.5797101449275363	0.1778166443996417
0.927536231884058	0.2753623188405797	0.3965860215098719
0.42028985507246375	0.05797101449275362	0.06563487464154442
0.21739130434782608	0.2898550724637681	0.43619238072540784
0.855072463768116	0.391304347826087	0.3127500783878661
0.02898550724637685	0.04347826086956523	0.0572509310932139
0.05797101449275362	0.33333333333333337	0.06540684630362628
0.08695652173913046	0.782608695652174	0.06028111218361183
0.42028985507246375	0.7246376811594203	0.10352295955023211
0.7681159420289856	0.8115942028985508	0.29935176305140465
0.43478260869565216	0.9420289855072465	0.05201757986463853
0.9855072463768118	0.9710144927536233	0.009178686285207384
0.6956521739130436	0.36231884057971014	0.19984234029939918
0.9710144927536233	0.11594202898550723	0.054500640757553835
0.463768115942029	0.6666666666666667	0.38275852782818476
0.5507246376811594	0.05797101449275362	0.10560317207207325
0.9710144927536233	0.855072463768116	0.0325536081490589
0.5942028985507247	0.3478260869565218	0.14004179211476853
0.463768115942029	0.391304347826087	0.15192778893305683
0.6376811594202898	0.2898550724637681	0.14522066538310002
0.6956521739130436	0.6956521739130436	0.4288041983037752
0.5217391304347826	0.391304347826087	0.1949858557350966
0.6376811594202898	0.37681159420289856	0.2268782930713101
0.7246376811594203	1.0	0.02683131370462122
0.8840579710144928	0.6521739130434783	0.30618652162559806
0.5507246376811594	0.782608695652174	0.07614651098536951
0.8695652173913043	0.08695652173913046	0.25536054332140234
0.6521739130434783	0.9130434782608695	0.31416961236293267
0.43478260869565216	0.3478260869565218	0.21700145351734337
0.2318840579710145	0.9130434782608695	0.09188801938551945
0.5217391304347826	0.9130434782608695	0.050753008981188494
0.13043478260869565	0.08695652173913046	0.23513844762069683
0.463768115942029	0.5072463768115942	0.1803278701926105
0.5942028985507247	0.43478260869565216	0.3027491897772012
0.3478260869565218	0.05797101449275362	0.09733119317917402
0.3478260869565218	0.2028985507246377	0.27726319598553645
0.1449275362318841	0.8840579710144928	0.14122292045373105
0.33333333333333337	0.6811594202898551	0.22404114049577786
0.8695652173913043	0.4057971014492754	0.32419485124780867
0.5652173913043479	0.5507246376811594	0.18778418748349268
0.02898550724637685	0.6086956521739131	0.018971619237746592
0.5652173913043479	0.463768115942029	0.17789709583382718
0.4057971014492754	1.0	0.12084501861934847
0.4782608695652174	0.391304347826087	0.14920795299001208
0.7391304347826086	0.36231884057971014	0.24608755169775232
0.782608695652174	0.7391304347826086	0.6489688668111411
0.8405797101449275	0.15942028985507245	0.2679011684563781
0.6086956521739131	0.4057971014492754	0.407141782925316
0.7681159420289856	0.6956521739130436	0.5330142581976766
0.855072463768116	0.6376811594202898	0.312028548698176
0.8405797101449275	0.2898550724637681	0.4480771296195118
0.8115942028985508	0.7391304347826086	0.4592140216844507
0.2608695652173913	0.7681159420289856	0.1710302079300603
0.2318840579710145	0.04347826086956523	0.30933930386069236
0.6376811594202898	0.8260869565217392	0.18589338040529993
0.5217391304347826	0.4782608695652174	0.12624960141301655
0.37681159420289856	0.6956521739130436	0.18224865628362572
0.6086956521739131	0.13043478260869565	0.18005258802977597
0.1739130434782609	0.855072463768116	0.10497609936981753
0.3478260869565218	0.5942028985507247	0.1947128680680578
0.04347826086956523	0.36231884057971014	0.08524245557786264
0.6231884057971014	0.8840579710144928	0.235253980207878
0.9420289855072465	0.30434782608695654	0.4500728646231444
0.5217391304347826	0.8695652173913043	0.07006306056550383
0.5507246376811594	0.1884057971014493	0.17728907629124765
0.36231884057971014	0.4057971014492754	0.41335801245578774
0.3188405797101449	0.5217391304347826	0.2000802784598896
0.6956521739130436	0.1739130434782609	0.4897336848185371
0.4782608695652174	0.2318840579710145	0.17377725397338406
0.1739130434782609	0.5072463768115942	0.1728611485014191
0.4927536231884059	0.11594202898550723	0.254987020444687
0.2608695652173913	0.782608695652174	0.18132004897962428
0.8840579710144928	0.24637681159420294	0.40405162931169014
0.7246376811594203	0.536231884057971	0.26864506790525905
0.855072463768116	0.02898550724637685	0.1438425886673469
0.10144927536231885	0.11594202898550723	0.25843476403589394
0.7971014492753623	0.44927536231884063	0.2289531111088921
0.855072463768116	0.5652173913043479	0.22321864419087575
0.782608695652174	0.30434782608695654	0.38107333703090973
0.8260869565217392	0.42028985507246375	0.2211915552065988
0.37681159420289856	0.2898550724637681	0.3938913952717115
0.13043478260869565	0.5072463768115942	0.28098834457966476
0.30434782608695654	0.9130434782608695	0.08268927695782208
0.1449275362318841	0.3188405797101449	0.6356996181210611
0.7971014492753623	0.4782608695652174	0.2242366216937316
0.8115942028985508	0.36231884057971014	0.19423847891700743
0.014492753623188382	0.4927536231884059	0.02560915018923435
0.927536231884058	0.2028985507246377	0.17032490991464497
0.33333333333333337	0.927536231884058	0.10173944435616135
0.10144927536231885	0.8695652173913043	0.15536545718776232
0.10144927536231885	0.1739130434782609	0.17400871679930094
0.6086956521739131	0.21739130434782608	0.19324788832485892
0.6956521739130436	0.6231884057971014	0.2952889070485483
0.5507246376811594	0.8115942028985508	0.08023507773372986
0.8115942028985508	0.13043478260869565	0.23322653799682747
0.8260869565217392	0.4782608695652174	0.2515253601047764
0.8985507246376813	0.5072463768115942	0.23623648133276143
0.08695652173913046	0.9130434782608695	0.18294500099599034
0.9420289855072465	0.6231884057971014	0.27623072275452254
0.014492753623188382	0.5507246376811594	0.21363708682445656
0.05797101449275362	0.5217391304347826	0.07324770938029707
0.05797101449275362	0.8840579710144928	0.16118668116489546
0.782608695652174	0.6956521739130436	0.4831532024732682
0.44927536231884063	0.2028985507246377	0.25717328884326407
0.0	0.463768115942029	0.04697456344676664
0.4782608695652174	0.9130434782608695	0.04777623274961948
0.7101449275362319	0.13043478260869565	0.5207982701672008
0.07246376811594199	0.9565217391304348	0.12211397697068699
0.2608695652173913	0.0	0.17562262315834348
0.8695652173913043	0.1739130434782609	0.26104497556220496
0.6811594202898551	0.1884057971014493	0.38826155470712465
0.7536231884057971	0.08695652173913046	0.23695858052793883
0.7681159420289856	0.5652173913043479	0.20656271910255822
0.391304347826087	0.6231884057971014	0.3936860221941072
0.927536231884058	0.42028985507246375	0.25543242498638724
0.1449275362318841	0.36231884057971014	0.49816271259564754
0.927536231884058	0.5652173913043479	0.2639966537514575
0.6376811594202898	0.536231884057971	0.415035852057386
0.2028985507246377	0.5942028985507247	0.11767351664935644
0.9130434782608695	0.9420289855072465	0.045546267442866224
0.1884057971014493	0.6376811594202898	0.19232034209997131
0.1449275362318841	0.0	0.05873943182631575
0.7391304347826086	0.04347826086956523	0.15643702100429088
0.33333333333333337	0.44927536231884063	0.4416471772483526
0.1739130434782609	0.2318840579710145	0.29961921273294756
0.5797101449275363	0.11594202898550723	0.2065650590479059
0.4782608695652174	0.1739130434782609	0.32312568725416535
0.10144927536231885	0.536231884057971	0.1532799155722242
0.43478260869565216	0.10144927536231885	0.2035180156550566
0.36231884057971014	0.6521739130434783	0.3622755705572586
0.2898550724637681	0.9565217391304348	0.15718853189438536
0.05797101449275362	0.8115942028985508	0.0635405938825954
0.30434782608695654	0.43478260869565216	0.417214325587924
0.33333333333333337	0.7101449275362319	0.13070934001521564
0.2753623188405797	0.4927536231884059	0.21234754023358068
0.8405797101449275	0.8405797101449275	0.1818073390541955
0.30434782608695654	0.7971014492753623	0.12567284062768103
0.10144927536231885	0.07246376811594199	0.18612447575522173
0.30434782608695654	0.30434782608695654	0.41297836348314343
0.2318840579710145	0.7101449275362319	0.14912183544702218
0.07246376811594199	0.04347826086956523	0.07592243579498958
0.2318840579710145	0.391304347826087	0.6682364725183654
0.536231884057971	0.6521739130434783	0.2618333419694409
0.42028985507246375	0.24637681159420294	0.2421970478093039
0.08695652173913046	0.855072463768116	0.13385474267955133
0.5652173913043479	0.8405797101449275	0.09886334950208708
0.05797101449275362	0.5652173913043479	0.5958376076400188
0.5072463768115942	0.6376811594202898	0.284558452406313
0.07246376811594199	0.11594202898550723	0.2041581113771135
0.8260869565217392	0.3188405797101449	0.4764441752627435
0.7536231884057971	0.6666666666666667	0.40464679977454027
0.2608695652173913	0.5942028985507247	0.1380820036985046
0.391304347826087	0.5797101449275363	0.39270116717256914
0.3188405797101449	0.30434782608695654	0.40851244377990265
0.536231884057971	0.927536231884058	0.048378015457002106
0.08695652173913046	0.04347826086956523	0.08027992669720371
0.6086956521739131	0.8405797101449275	0.16476994893571373
0.33333333333333337	0.13043478260869565	0.4510410674054439
0.6666666666666667	0.8115942028985508	0.17115973044038432
0.43478260869565216	0.8405797101449275	0.06515607087001082
0.24637681159420294	0.37681159420289856	0.6855857370374583
0.5797101449275363	0.536231884057971	0.19218946113334462
1.0	0.15942028985507245	0.04215506342181473
0.04347826086956523	0.2608695652173913	0.13627226067199136
0.7681159420289856	0.6376811594202898	0.3121209098616817
0.6231884057971014	0.15942028985507245	0.1658784878445461
0.02898550724637685	0.5942028985507247	0.04709850360445746
0.11594202898550723	0.6811594202898551	0.11585657776174473
0.5217391304347826	0.7536231884057971	0.08313448319193807
0.927536231884058	0.07246376811594199	0.07779100499397743
0.9130434782608695	0.44927536231884063	0.24026210338324724
0.8405797101449275	0.9130434782608695	0.10147300980322016
0.44927536231884063	0.1449275362318841	0.34809132714659863
0.9855072463768118	0.11594202898550723	0.03943706872828669
1.0	0.30434782608695654	0.10757250038346954
0.9565217391304348	0.9420289855072465	0.021333440170293986
0.7536231884057971	0.21739130434782608	0.6214936077106672
0.463768115942029	0.15942028985507245	0.36410000676037924
0.33333333333333337	0.9855072463768118	0.29398634604039736
0.8840579710144928	0.10144927536231885	0.224124468981299
0.2318840579710145	0.37681159420289856	0.7126340495404112
0.5072463768115942	0.0	0.01588629073753606
0.9130434782608695	0.5652173913043479	0.22309126713704025
0.15942028985507245	0.21739130434782608	0.22828275953054336
0.5942028985507247	0.855072463768116	0.14567114105737458
0.782608695652174	0.927536231884058	0.07267634616812577
0.02898550724637685	0.6811594202898551	0.02084172401544655
0.5507246376811594	0.3478260869565218	0.21064300402734448
0.42028985507246375	0.6086956521739131	0.8447291600141225
0.8115942028985508	0.5507246376811594	0.20118353175991263
0.7101449275362319	0.07246376811594199	0.21374636513217807
0.8115942028985508	0.782608695652174	0.2966315085506207
0.5072463768115942	0.1739130434782609	0.2110863283306188
0.9710144927536233	0.5942028985507247	0.23965317352974874
0.08695652173913046	0.2028985507246377	0.0904706212411681
0.43478260869565216	0.782608695652174	0.06640966966343612
0.02898550724637685	0.9855072463768118	0.0772537876465655
0.7536231884057971	0.014492753623188382	0.11460460306897577
0.08695652173913046	0.3478260869565218	0.150203387667754
0.24637681159420294	0.4057971014492754	0.6009033701062059
0.927536231884058	0.4927536231884059	0.30746156293877064
0.2608695652173913	0.7101449275362319	0.14649843648100166
0.8695652173913043	0.13043478260869565	0.2479081475989644
0.8260869565217392	0.782608695652174	0.24224470336148288
0.8260869565217392	0.5942028985507247	0.21166191820205416
0.8405797101449275	0.7391304347826086	0.30998388229227336
0.8260869565217392	0.855072463768116	0.20971387483603363
0.391304347826087	0.463768115942029	0.314702607287395
0.11594202898550723	0.36231884057971014	0.3207166969818487
0.9420289855072465	0.21739130434782608	0.17497843131010649
0.8405797101449275	0.02898550724637685	0.15201228839823713
0.2028985507246377	0.1739130434782609	0.6720803874273155
0.2898550724637681	0.6086956521739131	0.12783822464518613
0.2898550724637681	0.10144927536231885	0.44077693204236024
0.9130434782608695	0.4782608695652174	0.2593390571284695
0.855072463768116	0.37681159420289856	0.3158879161946706
0.9710144927536233	0.8840579710144928	0.03185729378966598
0.8115942028985508	0.6811594202898551	0.3840256694263798
0.15942028985507245	0.1449275362318841	0.3894483341061531
0.014492753623188382	0.6231884057971014	0.012972302688271257
0.1739130434782609	0.08695652173913046	0.4660044146812869
0.3478260869565218	0.42028985507246375	0.4751557219800646
0.1884057971014493	0.4782608695652174	0.3196030083742343
0.7971014492753623	0.15942028985507245	0.3016162450801378
0.8115942028985508	0.2608695652173913	0.43947568280401433
0.3478260869565218	0.43478260869565216	0.47207450848089344
0.33333333333333337	0.9420289855072465	0.12287598829504436
0.2753623188405797	0.05797101449275362	0.18154761540580325
0.3478260869565218	0.5652173913043479	0.21094660176515656
0.5797101449275363	0.391304347826087	0.30284839907798045
0.782608695652174	0.42028985507246375	0.22813288648270758
0.391304347826087	0.8405797101449275	0.08095171435381655
0.21739130434782608	0.782608695652174	0.12480513616432949
0.9710144927536233	0.5072463768115942	0.29168876960900053
0.7971014492753623	0.5072463768115942	0.2101818866127987
0.5797101449275363	0.2753623188405797	0.16930662417142148
0.9565217391304348	0.05797101449275362	0.03219061089258732
0.2028985507246377	1.0	0.05759234857274508
0.1884057971014493	0.8115942028985508	0.10080059791612707
0.2608695652173913	0.2898550724637681	0.40538486344184566
0.9420289855072465	0.9130434782608695	0.031165167217015885
0.42028985507246375	0.13043478260869565	0.3032857793910389
0.8985507246376813	0.5507246376811594	0.21088986766329393
0.7246376811594203	0.5652173913043479	0.23137479643278186
0.536231884057971	0.10144927536231885	0.1126440857451096
0.43478260869565216	0.7101449275362319	0.1378196685033772
0.7536231884057971	0.5507246376811594	0.22463005028751784
0.6086956521739131	0.7101449275362319	0.2872809515608428
0.2318840579710145	0.4057971014492754	0.6128497048431936
0.13043478260869565	0.6666666666666667	0.14854518040445017
1.0	0.9130434782608695	0.021206506686173583
0.5072463768115942	0.5217391304347826	0.14715154955218082
0.15942028985507245	0.6376811594202898	0.1571656717595499
0.014492753623188382	0.2318840579710145	0.4316197716053509
1.0	0.7101449275362319	0.04866804068745603
0.04347826086956523	0.9710144927536233	0.08962625680964613
0.02898550724637685	0.2028985507246377	0.16956927667923846
0.13043478260869565	0.9710144927536233	0.09072237549349048
0.2898550724637681	0.37681159420289856	0.5183291010867579
0.7971014492753623	0.43478260869565216	0.22263898162213452
0.02898550724637685	0.9420289855072465	0.11834809493748116
0.10144927536231885	0.6521739130434783	0.10159980683797235
0.9565217391304348	0.8115942028985508	0.04030109084333169
0.6231884057971014	0.536231884057971	0.3093474462931276
0.8405797101449275	0.463768115942029	0.2974700790634597
0.855072463768116	0.7681159420289856	0.1815353132347431
0.9420289855072465	0.5942028985507247	0.2708931865354362
0.15942028985507245	0.8695652173913043	0.12159003441805541
0.15942028985507245	0.33333333333333337	0.7811252354115339
0.855072463768116	0.2318840579710145	0.42822633832923945
0.0	0.7971014492753623	0.047289324143038325
0.8115942028985508	0.11594202898550723	0.2266501166105623
0.1739130434782609	0.3188405797101449	0.8305068011306596
0.37681159420289856	0.11594202898550723	0.3857640372923131
0.1739130434782609	0.1739130434782609	0.37296722901650337
0.6956521739130436	0.7246376811594203	0.41878518522847535
0.7246376811594203	0.5217391304347826	0.28702375834925636
0.5942028985507247	0.5217391304347826	0.21374712534962093
0.6231884057971014	0.2318840579710145	0.187376716183252
0.2898550724637681	0.7391304347826086	0.11679637288800099
0.1739130434782609	0.463768115942029	0.3394348310323786
0.1449275362318841	0.5652173913043479	0.11338309378841563
0.1449275362318841	0.07246376811594199	0.20293754746969342
0.2898550724637681	1.0	0.1446858034377528
0.2608695652173913	0.8115942028985508	0.16816989923649323
0.4057971014492754	0.6811594202898551	0.2467362836708332
0.13043478260869565	0.391304347826087	0.4676059375709309
0.9710144927536233	0.2608695652173913	0.19032456585362328
0.2898550724637681	0.391304347826087	0.5174715845536589
0.5652173913043479	0.21739130434782608	0.2011055599051627
0.4782608695652174	0.927536231884058	0.04322563202708144
0.6811594202898551	0.7971014492753623	0.15939466995830642
0.5072463768115942	0.9855072463768118	0.07763721161548832
0.782608695652174	0.43478260869565216	0.23616419897524393
0.30434782608695654	0.36231884057971014	0.46976779166041277
0.04347826086956523	0.2898550724637681	0.0558842170017091
0.3478260869565218	0.5072463768115942	0.2959824751897792
0.7391304347826086	0.11594202898550723	0.42548385809591033
0.2318840579710145	0.08695652173913046	0.36370104797416114
0.8405797101449275	0.7246376811594203	0.3378586675509385
0.6811594202898551	0.43478260869565216	0.44782645946725813
0.6956521739130436	0.782608695652174	0.18736511814367912
0.5942028985507247	1.0	0.04609982129908244
0.8985507246376813	0.8405797101449275	0.060157188095696784
0.33333333333333337	0.9710144927536233	0.2869656636963283
0.782608695652174	0.2898550724637681	0.39096627846449855
0.6956521739130436	0.4782608695652174	0.4050603331903534
0.0	0.42028985507246375	0.06553956132753269
0.30434782608695654	0.8985507246376813	0.07930490457011811
0.463768115942029	0.4057971014492754	0.14616355714592658
0.4782608695652174	0.13043478260869565	0.3573081794161909
0.15942028985507245	0.8405797101449275	0.10506677370547429
0.44927536231884063	0.15942028985507245	0.34579996765364074
0.7391304347826086	0.0	0.09711977799545402
0.30434782608695654	0.855072463768116	0.09287057162212187
0.44927536231884063	0.6521739130434783	0.5997455852387995
0.5507246376811594	0.014492753623188382	0.06615686999746795
0.13043478260869565	0.6811594202898551	0.137850929364732
0.927536231884058	0.6956521739130436	0.18320765546786086
0.5797101449275363	0.8985507246376813	0.1137622890705188
0.927536231884058	0.9420289855072465	0.030252378983886486
0.6231884057971014	0.44927536231884063	0.3783975397647901
1.0	0.7536231884057971	0.029800100477301302
0.7536231884057971	0.44927536231884063	0.2687770135154085
0.43478260869565216	0.7391304347826086	0.08444196853205567
0.782608695652174	0.15942028985507245	0.38063363251027316
0.6811594202898551	0.04347826086956523	0.11302247917810146
0.0	0.11594202898550723	0.08794294803587821
0.8985507246376813	0.536231884057971	0.2179314089540157
0.8985507246376813	0.15942028985507245	0.1806550419420545
0.391304347826087	0.6811594202898551	0.24510188259188326
0.3188405797101449	0.02898550724637685	0.07581517901278227
0.9130434782608695	0.2898550724637681	0.44428828283421146
0.8695652173913043	0.21739130434782608	0.3504341856602396
0.1449275362318841	0.9710144927536233	0.08657225465637482
0.44927536231884063	0.8840579710144928	0.056916612831233844
0.2028985507246377	0.391304347826087	0.591377043383203
0.7246376811594203	0.30434782608695654	0.3599756913157442
0.02898550724637685	0.30434782608695654	0.05176443821098071
0.7246376811594203	0.9855072463768118	0.04471251110442311
0.6666666666666667	0.6231884057971014	0.4001031933090045
0.21739130434782608	0.8985507246376813	0.0942419681855253
0.7681159420289856	0.6666666666666667	0.39689699934625183
0.7681159420289856	0.5072463768115942	0.22891339115557147
0.6521739130434783	0.7681159420289856	0.15558718898982551
0.6956521739130436	0.2898550724637681	0.31749289430152294
0.9130434782608695	0.05797101449275362	0.08939176759149949
0.7971014492753623	0.7536231884057971	0.519441372942839
0.6086956521739131	0.05797101449275362	0.1401042577954052
0.391304347826087	0.9710144927536233	0.27763865360927537
0.5217391304347826	0.9565217391304348	0.051232391599596555
0.6086956521739131	0.9710144927536233	0.09289710741666343
0.6231884057971014	0.43478260869565216	0.41574043804570415
0.391304347826087	0.4927536231884059	0.3022059586335044
0.9855072463768118	0.42028985507246375	0.10541338163035412
0.6376811594202898	0.7681159420289856	0.14163973395344312
1.0	0.4782608695652174	0.08992460259236099
0.43478260869565216	0.855072463768116	0.06300252756457246
0.782608695652174	0.7246376811594203	0.6373062981398298
0.02898550724637685	0.05797101449275362	0.0964923794833844
0.8840579710144928	0.44927536231884063	0.2993041627938642
0.6231884057971014	0.7536231884057971	0.1613184957729694
0.5652173913043479	0.9565217391304348	0.059653591636255686
0.6666666666666667	0.2753623188405797	0.2428459232957728
0.6231884057971014	0.7101449275362319	0.3101736097287102
0.8405797101449275	0.5652173913043479	0.21702092133745723
0.08695652173913046	0.463768115942029	0.5603144596909515
0.8840579710144928	0.9130434782608695	0.08566438137641737
0.15942028985507245	0.5507246376811594	0.10438324079813106
0.4057971014492754	0.782608695652174	0.06735576060112974
0.44927536231884063	0.04347826086956523	0.08512481933430766
0.8260869565217392	0.08695652173913046	0.2426309280519252
0.11594202898550723	0.5217391304347826	0.2041020233492694
0.1739130434782609	0.43478260869565216	0.30917463363740494
0.8695652173913043	0.8115942028985508	0.08493812396722629
0.5217391304347826	0.21739130434782608	0.15502735501408563
0.782608695652174	0.8260869565217392	0.36450242990468135
0.8115942028985508	0.42028985507246375	0.20543693656157697
0.5072463768115942	0.24637681159420294	0.1451521232790936
0.9565217391304348	0.7391304347826086	0.09204404366242704
0.37681159420289856	0.7971014492753623	0.08124612344619904
0.21739130434782608	0.37681159420289856	0.694575412463504
0.5217391304347826	0.9420289855072465	0.04221891900537124
0.5217391304347826	0.6086956521739131	0.22924514256405654
0.6086956521739131	0.5507246376811594	0.2336567342880013
0.1884057971014493	0.21739130434782608	0.288336985851767
0.9130434782608695	0.9565217391304348	0.04305273181021906
0.6666666666666667	0.855072463768116	0.2931938390031411
0.7971014492753623	0.2753623188405797	0.4176358388672526
0.855072463768116	0.21739130434782608	0.37853184794497235
0.2028985507246377	0.7101449275362319	0.14232663368752865
0.391304347826087	0.3478260869565218	0.3030385339260378
0.782608695652174	0.6521739130434783	0.35060886415533676
0.3188405797101449	0.33333333333333337	0.41451704065022077
0.4782608695652174	0.5507246376811594	0.20994337775901578
0.391304347826087	0.5942028985507247	0.4268101273412431
0.2318840579710145	0.6231884057971014	0.18669832773970757
0.5507246376811594	0.6086956521739131	0.23522578810364267
0.8405797101449275	0.30434782608695654	0.48265522515478776
0.33333333333333337	0.8260869565217392	0.087120402800438
0.463768115942029	0.2028985507246377	0.2505156228655865
0.8115942028985508	0.2318840579710145	0.4190148666485791
0.4927536231884059	0.9565217391304348	0.05803716513695414
0.7971014492753623	0.42028985507246375	0.210311725781726
0.33333333333333337	0.2608695652173913	0.35782634482203945
0.6521739130434783	0.30434782608695654	0.15407575559981362
0.44927536231884063	0.4927536231884059	0.19141215795867061
0.10144927536231885	0.21739130434782608	0.12134860984159475
0.9855072463768118	0.927536231884058	0.022092604864531493
0.7101449275362319	0.37681159420289856	0.23264938462775925
0.0	0.7246376811594203	0.02209976250678593
0.1449275362318841	0.391304347826087	0.47362183964199833
0.1739130434782609	0.1449275362318841	0.5444724676603927
0.9420289855072465	0.43478260869565216	0.29863037405881093
0.8260869565217392	0.8985507246376813	0.08712294238912395
0.8260869565217392	0.2608695652173913	0.44909047288093146
0.927536231884058	0.7101449275362319	0.16492824447294727
0.2898550724637681	0.43478260869565216	0.3910269572405452
0.463768115942029	0.5217391304347826	0.19527918440276004
0.8985507246376813	0.463768115942029	0.2527964987230451
0.1449275362318841	0.536231884057971	0.14013190465561892
0.21739130434782608	0.1449275362318841	0.7758728864928867
0.2028985507246377	0.9565217391304348	0.09249600550085582
0.7971014492753623	0.927536231884058	0.06493796759895341
0.5507246376811594	0.536231884057971	0.17088886930684657
1.0	0.13043478260869565	0.03161042963292588
0.9130434782608695	0.8985507246376813	0.0430295514281403
0.3188405797101449	0.855072463768116	0.08425901260224347
0.04347826086956523	0.6086956521739131	0.03062897580160855
0.2608695652173913	0.3188405797101449	0.546508700546879
0.5507246376811594	0.5942028985507247	0.22366256323217604
0.5797101449275363	0.7391304347826086	0.15292490871329686
0.0	0.13043478260869565	0.10806786694485009
0.30434782608695654	0.536231884057971	0.16064169867245437
0.7681159420289856	0.9710144927536233	0.03688693993082751
0.8985507246376813	0.21739130434782608	0.26266649493679295
0.9420289855072465	0.2028985507246377	0.15059536027081852
0.4927536231884059	0.6086956521739131	0.3091560533361979
0.05797101449275362	0.7971014492753623	0.05219076805420641
0.4057971014492754	0.7391304347826086	0.08328098565361483
0.3188405797101449	0.9710144927536233	0.25680740462392115
0.927536231884058	0.0	0.012404016439530272
0.02898550724637685	0.6666666666666667	0.021668211778055453
0.6376811594202898	0.7246376811594203	0.29759184887007356
0.08695652173913046	0.9420289855072465	0.14665206129159136
0.4057971014492754	0.6376811594202898	0.5015351622769072
0.6231884057971014	0.6956521739130436	0.3165263368211718
0.44927536231884063	0.3478260869565218	0.2214206634226765
0.6521739130434783	0.1739130434782609	0.21489896286068047
0.927536231884058	0.6376811594202898	0.2809342914489634
0.37681159420289856	0.5507246376811594	0.27933118991957673
0.7536231884057971	0.782608695652174	0.33675182528034553
0.6811594202898551	0.2318840579710145	0.3942716601505225
0.02898550724637685	0.3478260869565218	0.04852628893546153
0.42028985507246375	0.04347826086956523	0.048625072692192406
0.391304347826087	0.6521739130434783	0.39896589089435036
0.2028985507246377	0.782608695652174	0.11551185730774141
0.13043478260869565	0.05797101449275362	0.13763749019417182
0.21739130434782608	0.6086956521739131	0.1433970607439868
0.3188405797101449	0.3478260869565218	0.42151036710712275
0.8115942028985508	0.44927536231884063	0.2320042657193662
0.10144927536231885	0.855072463768116	0.1324497785226965
1.0	0.7681159420289856	0.02577289976007455
0.6231884057971014	0.9565217391304348	0.12496520704306822
0.536231884057971	0.42028985507246375	0.1770123409274101
0.6811594202898551	0.6811594202898551	0.390043163939134
0.8405797101449275	0.6521739130434783	0.3547588170654335
0.7536231884057971	0.1449275362318841	0.5532698152097577
0.6666666666666667	0.30434782608695654	0.18966601943447617
0.9565217391304348	0.2753623188405797	0.2645249368087822
0.30434782608695654	0.04347826086956523	0.11629275652258911
0.2898550724637681	0.0	0.06625567505577841
0.37681159420289856	0.6521739130434783	0.3754380622720943
0.6521739130434783	0.8115942028985508	0.15505169836403007
0.4057971014492754	0.30434782608695654	0.3259610714250268
0.5942028985507247	0.5652173913043479	0.20966326117257536
0.3478260869565218	0.0	0.03140984575800907
0.5797101449275363	0.3188405797101449	0.1463256160245418
0.5507246376811594	0.08695652173913046	0.1310752424484676
0.2608695652173913	0.855072463768116	0.1072349028503467
0.8405797101449275	0.13043478260869565	0.2579316152225175
0.07246376811594199	0.6376811594202898	0.048456926671758535
0.4782608695652174	0.6666666666666667	0.3369269773654864
0.13043478260869565	0.927536231884058	0.1411618886708686
0.04347826086956523	0.4057971014492754	0.17954560376197118
0.5652173913043479	0.0	0.07905808574629605
0.42028985507246375	0.536231884057971	0.2790357598388046
0.8985507246376813	0.11594202898550723	0.18080031445211117
0.6086956521739131	0.02898550724637685	0.10133203206925169
0.05797101449275362	0.2318840579710145	0.10985480019923934
0.5652173913043479	0.04347826086956523	0.12866771369723634
0.24637681159420294	0.3478260869565218	0.7229091098087771
0.10144927536231885	0.6666666666666667	0.09769737038339285
0.8695652173913043	0.1884057971014493	0.28162287658955953
0.4782608695652174	0.43478260869565216	0.12727615207773793
0.7681159420289856	0.11594202898550723	0.29357226761783844
0.43478260869565216	0.2753623188405797	0.2530828597323588
0.6956521739130436	0.7536231884057971	0.275567939878626
0.536231884057971	0.8985507246376813	0.06254498617790251
0.6376811594202898	0.21739130434782608	0.20648105313241896
0.5942028985507247	0.6666666666666667	0.2836579515596619
0.07246376811594199	0.07246376811594199	0.1732826751451387
0.13043478260869565	0.536231884057971	0.1694885365482377
0.13043478260869565	0.8115942028985508	0.09529520499909905
0.7391304347826086	0.3188405797101449	0.37467658854523106
0.6666666666666667	0.43478260869565216	0.49831087999899687
0.3478260869565218	0.5797101449275363	0.2024649220627014
0.7101449275362319	0.1739130434782609	0.6087020001122337
0.3478260869565218	0.1884057971014493	0.28239020225569184
0.7246376811594203	0.21739130434782608	0.5933887178448919
0.9420289855072465	0.4782608695652174	0.3521234184746039
0.44927536231884063	0.9710144927536233	0.13171264645377687
0.7681159420289856	0.8260869565217392	0.40525619472027746
0.2028985507246377	0.3188405797101449	0.7017173316858379
0.1739130434782609	0.44927536231884063	0.28915074263985735
0.7101449275362319	0.4057971014492754	0.32509226250984136
0.10144927536231885	0.8405797101449275	0.11060523527751553
0.7681159420289856	0.3478260869565218	0.2752716711615489
0.855072463768116	0.11594202898550723	0.2686317996074884
0.7536231884057971	0.04347826086956523	0.15460132777365812
0.7536231884057971	0.2753623188405797	0.46844531629907366
0.9710144927536233	0.36231884057971014	0.1703466983287496
0.7101449275362319	0.5942028985507247	0.23481189927362317
1.0	0.8260869565217392	0.019110683878789652
0.9565217391304348	0.30434782608695654	0.3419673293731617
0.07246376811594199	0.855072463768116	0.13029602083275926
0.927536231884058	0.21739130434782608	0.20021558838405948
0.5942028985507247	0.6521739130434783	0.2823854214055792
0.33333333333333337	0.5072463768115942	0.26335992690991317
0.04347826086956523	0.7536231884057971	0.02993395122646009
0.7391304347826086	1.0	0.02049404814002777
0.782608695652174	1.0	0.009469093394452635
0.927536231884058	0.927536231884058	0.03315220515987961
0.6086956521739131	0.7681159420289856	0.11673730992163281
0.0	0.2318840579710145	0.42546245798007765
0.014492753623188382	0.8115942028985508	0.06199879926307079
0.8260869565217392	0.4057971014492754	0.205498158024291
0.7681159420289856	0.02898550724637685	0.1314955983000917
0.782608695652174	0.1739130434782609	0.4301679951228056
0.7246376811594203	0.7536231884057971	0.4026826416489988
0.6666666666666667	0.8985507246376813	0.31953647962131626
0.3188405797101449	0.13043478260869565	0.449844215432978
0.7681159420289856	0.08695652173913046	0.21464249031297392
0.8260869565217392	0.2898550724637681	0.39371718791370247
0.9130434782608695	0.9130434782608695	0.044542695145579576
0.782608695652174	0.9855072463768118	0.018330217172980275
0.6086956521739131	0.42028985507246375	0.405111679914651
0.5652173913043479	0.7246376811594203	0.17765727324660652
0.43478260869565216	0.8115942028985508	0.06683050727068847
0.10144927536231885	0.6956521739130436	0.08565380150423532
0.2898550724637681	0.1884057971014493	0.24242717564937744
0.33333333333333337	0.5652173913043479	0.18156636547361643
0.37681159420289856	0.9420289855072465	0.15192764899903427
0.5217391304347826	0.7101449275362319	0.1581214606160886
0.4927536231884059	0.7536231884057971	0.07905029046317888
0.782608695652174	0.391304347826087	0.2034823762849161
0.8985507246376813	0.4927536231884059	0.24672432504582456
0.15942028985507245	0.37681159420289856	0.5291027737116747
0.6956521739130436	0.2028985507246377	0.48486709435631076
0.05797101449275362	0.43478260869565216	0.14690157300687084
0.9565217391304348	0.9710144927536233	0.011718118430708016
0.43478260869565216	0.15942028985507245	0.3320597853439275
0.6521739130434783	0.44927536231884063	0.5030511465961368
0.1739130434782609	0.6956521739130436	0.15569283704439088
0.2318840579710145	0.6666666666666667	0.26415661286638303
0.9565217391304348	0.463768115942029	0.3292098359447053
0.8405797101449275	0.24637681159420294	0.46297433680551203
0.0	0.0	0.0004673303698855413
0.7536231884057971	0.1884057971014493	0.6823993950245035
0.6666666666666667	0.2608695652173913	0.2742547364374931
0.9130434782608695	0.13043478260869565	0.1436054056288263
0.927536231884058	0.2318840579710145	0.24394131761764945
0.8115942028985508	0.5217391304347826	0.20973118588772086
0.8695652173913043	0.8405797101449275	0.10080213793086697
0.536231884057971	0.855072463768116	0.07950934038316099
0.10144927536231885	0.6231884057971014	0.08424781471902824
0.02898550724637685	0.9710144927536233	0.09003628286764155
0.2028985507246377	0.13043478260869565	1.0
0.6231884057971014	0.855072463768116	0.20774616499436438
0.3478260869565218	0.6086956521739131	0.1937961724522424
0.7681159420289856	0.7971014492753623	0.2941174386909756
0.04347826086956523	0.7971014492753623	0.047799101914732446
0.855072463768116	0.5797101449275363	0.21681662790493467
0.3478260869565218	0.6376811594202898	0.2902556023952448
0.0	0.08695652173913046	0.08289226721913209
0.05797101449275362	0.2753623188405797	0.0742905985416901
0.6231884057971014	0.08695652173913046	0.14120833442982073
0.2753623188405797	0.8260869565217392	0.15048867578324907
0.9855072463768118	0.7101449275362319	0.07150433877154518
0.4782608695652174	0.6376811594202898	0.4942281842673806
0.9130434782608695	0.30434782608695654	0.5268020523127558
0.0	0.5942028985507247	0.010202338165408383
0.6231884057971014	0.3188405797101449	0.11940047092690238
0.8405797101449275	0.5217391304347826	0.24221288968746701
0.5217391304347826	0.05797101449275362	0.06047504561685353
0.10144927536231885	0.02898550724637685	0.051029882502267226
0.5072463768115942	0.9565217391304348	0.05384755090202997
0.927536231884058	0.7536231884057971	0.11138502160433128
0.11594202898550723	0.7101449275362319	0.10662506782917609
0.7101449275362319	0.4782608695652174	0.34108189701993624
0.15942028985507245	0.014492753623188382	0.11287122054845379
0.2753623188405797	0.9130434782608695	0.08923353091082882
0.05797101449275362	0.927536231884058	0.1518775266775762
0.6521739130434783	0.4057971014492754	0.45800092161259903
0.6811594202898551	0.7536231884057971	0.2406050736176363
0.9855072463768118	0.43478260869565216	0.121446086710681
0.9855072463768118	0.7391304347826086	0.05216969742346471
0.15942028985507245	0.2753623188405797	0.5515639730602612
0.6811594202898551	0.24637681159420294	0.37562676373124965
0.36231884057971014	0.4927536231884059	0.3465179519218021
0.08695652173913046	0.24637681159420294	0.16536975804543091
0.1739130434782609	0.7681159420289856	0.12643085329997775
0.7246376811594203	0.5942028985507247	0.22090783285127702
0.014492753623188382	0.6666666666666667	0.019168026652548308
0.11594202898550723	0.8405797101449275	0.10993533424770512
0.5797101449275363	0.13043478260869565	0.2046726417438816
0.0	0.15942028985507245	0.18898850623090419
0.2753623188405797	0.7681159420289856	0.16238478264906236
0.02898550724637685	0.42028985507246375	0.10842374588636129
0.7391304347826086	0.1739130434782609	0.7382034306189721
0.7101449275362319	0.014492753623188382	0.10426219870798775
0.30434782608695654	0.13043478260869565	0.4421092158045934
0.463768115942029	0.6231884057971014	0.7130520552252424
0.782608695652174	0.5942028985507247	0.20407899234412455
0.8115942028985508	0.391304347826087	0.17990979941054686
0.9710144927536233	0.08695652173913046	0.038019618104643806
0.782608695652174	0.9565217391304348	0.04529004496143557
0.8405797101449275	0.2753623188405797	0.4716750762901087
0.6666666666666667	0.4782608695652174	0.5537586567224043
0.43478260869565216	0.7536231884057971	0.07270106582448084
0.6521739130434783	0.05797101449275362	0.09946159848021477
0.0	0.8260869565217392	0.06642156541955367
0.44927536231884063	0.0	0.02347482511833526
0.6666666666666667	0.391304347826087	0.3221095690506249
0.536231884057971	0.463768115942029	0.13507499835909623
0.42028985507246375	0.42028985507246375	0.21829531232228885
0.43478260869565216	0.1449275362318841	0.3243874923783645
0.7391304347826086	0.8985507246376813	0.15790860261743062
0.2608695652173913	0.1449275362318841	0.32337609615638807
0.43478260869565216	0.5652173913043479	0.4036613090535797
0.15942028985507245	0.782608695652174	0.1191589466546299
0.8115942028985508	0.014492753623188382	0.11118322550307451
0.7246376811594203	0.8405797101449275	0.5124480442631903
0.33333333333333337	0.4927536231884059	0.3030202766605093
0.3478260869565218	0.07246376811594199	0.1410195179483963
0.1884057971014493	0.927536231884058	0.10116290858094995
0.37681159420289856	0.5217391304347826	0.2918458618087729
0.6811594202898551	0.02898550724637685	0.0935741647609687
0.36231884057971014	0.855072463768116	0.10121786665634802
0.536231884057971	0.36231884057971014	0.2476333999227451
0.7246376811594203	0.13043478260869565	0.5659243677974132
0.6811594202898551	1.0	0.05028583823724413
0.10144927536231885	0.7971014492753623	0.07450060655883683
0.3188405797101449	0.8985507246376813	0.07905421786561372
0.6666666666666667	0.014492753623188382	0.06398312712452038
0.1884057971014493	0.9420289855072465	0.09331879086989914
0.8695652173913043	0.15942028985507245	0.24881546134287255
0.014492753623188382	0.43478260869565216	0.06168651113252461
0.2318840579710145	0.9420289855072465	0.09591055589121862
0.4927536231884059	0.7246376811594203	0.11486127581508215
0.536231884057971	0.0	0.03305398414310929
0.24637681159420294	0.8405797101449275	0.11371969015952967
0.6376811594202898	0.1739130434782609	0.1800974836581347
0.3478260869565218	0.13043478260869565	0.4466273099392253
0.10144927536231885	0.1884057971014493	0.13403729943782272
0.5652173913043479	0.43478260869565216	0.21876381652355417
0.7101449275362319	0.1449275362318841	0.5839952575011215
0.07246376811594199	0.43478260869565216	0.20225165841120882
0.7536231884057971	0.15942028985507245	0.6356824272990951
0.782608695652174	0.11594202898550723	0.2460258688611635
0.30434782608695654	0.8695652173913043	0.08442646228991953
0.2753623188405797	0.8115942028985508	0.16902779730532658
0.33333333333333337	0.43478260869565216	0.4769119362904729
0.04347826086956523	0.24637681159420294	0.16959056794169594
0.0	0.3478260869565218	0.027353799834282374
0.15942028985507245	0.391304347826087	0.48910061799257654
0.08695652173913046	0.0	0.017139810205138904
0.014492753623188382	0.07246376811594199	0.1037982358472001
0.9565217391304348	0.014492753623188382	0.010931598317541442
0.463768115942029	0.927536231884058	0.04399732961248088
0.0	0.536231884057971	0.07014349264530638
0.1449275362318841	0.5797101449275363	0.10536822496216304
0.5217391304347826	0.8260869565217392	0.07818986728399835
0.7536231884057971	0.536231884057971	0.23401851450821462
0.536231884057971	0.2898550724637681	0.18328217474525185
0.5797101449275363	0.42028985507246375	0.3101193667699789
0.7246376811594203	0.6376811594202898	0.2948592873380711
0.2898550724637681	0.7536231884057971	0.12583643216562845
0.855072463768116	0.463768115942029	0.3487463580334228
0.6086956521739131	0.927536231884058	0.15145942033837156
0.855072463768116	0.6811594202898551	0.34586793038337255
0.5217391304347826	0.08695652173913046	0.09398209337594658
0.9710144927536233	0.6376811594202898	0.2436323687411483
0.37681159420289856	0.7536231884057971	0.08145077263688169
0.10144927536231885	0.2318840579710145	0.1644027526982149
0.6956521739130436	0.2608695652173913	0.4100723306122408
0.30434782608695654	0.463768115942029	0.30485795886435635
0.05797101449275362	0.44927536231884063	0.20274393035570015
0.4782608695652174	0.5217391304347826	0.17231639818027303
0.6231884057971014	0.2898550724637681	0.13569832719268304
0.07246376811594199	0.9710144927536233	0.10223544213973275
1.0	0.0	0.0
0.04347826086956523	0.9565217391304348	0.10540076768226198
0.1884057971014493	0.24637681159420294	0.3581679433247459
0.7971014492753623	0.9855072463768118	0.01868739397021268
0.3188405797101449	0.7101449275362319	0.12572304437211715
0.9420289855072465	0.05797101449275362	0.043980864732042074
0.15942028985507245	0.3188405797101449	0.7974915823415223
0.6956521739130436	0.3478260869565218	0.2054442665345388
0.7391304347826086	0.24637681159420294	0.5543601087869368
0.391304347826087	0.9130434782608695	0.0947195053658011
0.6811594202898551	0.9130434782608695	0.3196651247667127
0.463768115942029	1.0	0.05765854058436345
0.5797101449275363	1.0	0.04027664860700354
0.7246376811594203	0.6811594202898551	0.4439823613653481
0.30434782608695654	0.3478260869565218	0.45475698136361115
0.9130434782608695	0.1739130434782609	0.15917414348066417
0.5942028985507247	0.6376811594202898	0.2708769779429825
0.3188405797101449	0.8115942028985508	0.09993292821316141
[truncated: 2,901 more rows]

## Sheet: Dataset2
Antiseptic	Antibiotic	Gene expression
0.6086956521739131	0.7536231884057971	0.058694833001839974
0.7101449275362319	0.2608695652173913	0.31511655034482916
0.0	0.6666666666666667	0.0028486852120038508
0.7536231884057971	0.15942028985507245	0.5100129500012498
0.02898550724637685	0.3188405797101449	0.01086643567433599
0.782608695652174	0.4927536231884059	0.1077297749244399
0.05797101449275362	0.9565217391304348	0.04149958059944432
0.05797101449275362	0.7681159420289856	0.009324554613309303
0.9420289855072465	0.3188405797101449	0.49785801114747996
0.7246376811594203	0.7101449275362319	0.44424150322419553
0.0	0.7971014492753623	0.012185742961410357
0.7101449275362319	0.5942028985507247	0.11768624583371833
0.2898550724637681	0.4782608695652174	0.1186193536127621
0.6376811594202898	0.36231884057971014	0.06492090247311116
0.7391304347826086	0.2753623188405797	0.31732185758756604
0.782608695652174	0.5797101449275363	0.09098285757124404
0.1739130434782609	0.02898550724637685	0.09394478085352763
0.1449275362318841	0.21739130434782608	0.10198907419673219
0.9855072463768118	0.13043478260869565	0.011855656148757748
0.4782608695652174	0.33333333333333337	0.3092696258639021
0.4927536231884059	0.7391304347826086	0.030843685991755986
0.13043478260869565	0.8985507246376813	0.0667165892221471
0.15942028985507245	0.463768115942029	0.27521006695627964
0.536231884057971	0.9710144927536233	0.01918579443348326
0.463768115942029	0.02898550724637685	0.018789990400322924
0.1884057971014493	0.11594202898550723	0.817016485999998
0.8115942028985508	0.6811594202898551	0.24209210982885884
0.782608695652174	0.7391304347826086	0.5259032108750209
0.6811594202898551	0.2608695652173913	0.20633378505388114
0.42028985507246375	0.2753623188405797	0.14952924656575436
0.9710144927536233	0.2608695652173913	0.08670441773747717
0.5797101449275363	0.9420289855072465	0.022994417157003462
0.6666666666666667	0.8405797101449275	0.17462298066909698
0.42028985507246375	0.5072463768115942	0.12741649273696612
0.10144927536231885	0.7536231884057971	0.02228023495005587
0.5072463768115942	0.8260869565217392	0.023742038642771413
0.8260869565217392	0.7246376811594203	0.2442993108416088
0.4782608695652174	0.4927536231884059	0.06026248029413903
0.0	0.0	6.360495254760856e-05
0.05797101449275362	0.4057971014492754	0.10536619105481823
0.11594202898550723	0.6956521739130436	0.039647107516221386
0.3478260869565218	0.463768115942029	0.2756030853592595
0.014492753623188382	0.391304347826087	0.04806486118489207
0.1449275362318841	0.5217391304347826	0.07135914204539404
0.6231884057971014	0.5652173913043479	0.1539479291839773
0.15942028985507245	0.13043478260869565	0.26711448376448654
0.42028985507246375	0.36231884057971014	0.10965080246215608
0.9710144927536233	0.6811594202898551	0.06254935054625202
0.5507246376811594	0.1449275362318841	0.06637088629372703
0.9855072463768118	0.8405797101449275	0.005658404743859351
0.5652173913043479	0.9710144927536233	0.019038607067372225
0.2318840579710145	0.782608695652174	0.05813739610237845
0.855072463768116	0.9855072463768118	0.034361058006030565
0.3478260869565218	0.6666666666666667	0.18131054778395445
0.8695652173913043	0.2028985507246377	0.1774631340063293
0.9710144927536233	0.43478260869565216	0.09729796135256649
0.2028985507246377	0.1884057971014493	0.3754472209323872
0.43478260869565216	0.7536231884057971	0.0220110442870601
0.10144927536231885	0.5797101449275363	0.10082157572395253
0.4927536231884059	0.6231884057971014	0.20246556770788726
0.6231884057971014	0.8115942028985508	0.04904001704564367
0.5652173913043479	0.855072463768116	0.03475113846411079
0.8695652173913043	0.2753623188405797	0.3577296673935628
0.6376811594202898	0.44927536231884063	0.3093025236689129
0.2608695652173913	0.43478260869565216	0.2719963142762113
0.2753623188405797	0.8115942028985508	0.07301842219389708
0.7971014492753623	1.0	0.0016955066061609865
0.5797101449275363	0.43478260869565216	0.13585457259767308
0.9130434782608695	0.927536231884058	0.011649905815380718
0.5507246376811594	0.9420289855072465	0.013206071265974291
0.36231884057971014	0.7536231884057971	0.026922231353599
0.9855072463768118	0.8985507246376813	0.005855509373872057
0.7101449275362319	0.536231884057971	0.16926844730220078
0.5942028985507247	0.43478260869565216	0.17067064560902134
0.9710144927536233	0.463768115942029	0.13321613269975985
0.8405797101449275	0.1884057971014493	0.1762072163904124
0.6956521739130436	0.8840579710144928	0.12095657725501187
0.5652173913043479	0.04347826086956523	0.04931827124720166
0.8695652173913043	0.4057971014492754	0.18870560294527156
0.44927536231884063	0.7536231884057971	0.022946176280831326
0.463768115942029	0.0	0.005107661151307995
0.1449275362318841	0.6956521739130436	0.05940008528503763
0.9855072463768118	0.3478260869565218	0.06314110549792039
0.9565217391304348	0.7391304347826086	0.03063862554575894
0.33333333333333337	0.1739130434782609	0.14521697507129228
0.7101449275362319	0.5507246376811594	0.14808706906600097
0.5797101449275363	0.6666666666666667	0.15007939633419917
0.014492753623188382	0.2318840579710145	0.28760588672272797
0.6956521739130436	1.0	0.010479183662308694
0.13043478260869565	0.5217391304347826	0.09383633928567599
0.1449275362318841	0.8260869565217392	0.03545051594333346
0.07246376811594199	0.8115942028985508	0.020779126868438868
0.927536231884058	0.8115942028985508	0.012517174251159868
0.5217391304347826	0.3478260869565218	0.22237324464760166
0.6231884057971014	0.4782608695652174	0.22405476650093523
0.5507246376811594	0.7246376811594203	0.06580396124093334
0.9710144927536233	0.9855072463768118	0.0009893493492602792
0.6811594202898551	0.8115942028985508	0.08721254281731143
0.13043478260869565	0.9565217391304348	0.03752093599904365
0.33333333333333337	0.7101449275362319	0.050442412040987296
0.8840579710144928	0.536231884057971	0.11338169348166831
0.13043478260869565	0.7681159420289856	0.03780964164151705
0.4782608695652174	0.3478260869565218	0.19887395994499307
0.21739130434782608	0.2898550724637681	0.29211423611673437
0.30434782608695654	0.7246376811594203	0.03848219597508043
0.536231884057971	0.7536231884057971	0.02847745017081445
0.30434782608695654	0.07246376811594199	0.08349216961016595
0.7246376811594203	0.6666666666666667	0.24073537800385336
0.44927536231884063	0.10144927536231885	0.1295498584011027
0.7391304347826086	0.7681159420289856	0.23536664369342997
0.2898550724637681	0.7391304347826086	0.042949345404852186
0.33333333333333337	0.6231884057971014	0.09209662632575007
0.8405797101449275	0.30434782608695654	0.3392228551943349
0.9855072463768118	0.927536231884058	0.004476934227206457
0.6666666666666667	0.5507246376811594	0.35199373343760093
0.9565217391304348	0.9855072463768118	0.0011881268629610662
0.5217391304347826	0.6811594202898551	0.10219028934015696
0.3188405797101449	0.927536231884058	0.030132281982295932
0.15942028985507245	0.6811594202898551	0.06920591972495878
0.1449275362318841	0.6086956521739131	0.034322414936010716
0.8695652173913043	0.9855072463768118	0.038338538617332205
0.3478260869565218	0.11594202898550723	0.3276864547496216
0.6231884057971014	0.4927536231884059	0.2196145233692076
0.8405797101449275	0.7681159420289856	0.11489160019082327
0.782608695652174	0.0	0.02819458797940726
0.2753623188405797	0.24637681159420294	0.17576341429727405
0.4057971014492754	0.8985507246376813	0.020792620473567534
0.36231884057971014	0.5217391304347826	0.1558732677892843
0.6956521739130436	0.10144927536231885	0.17253492178655427
0.7681159420289856	0.463768115942029	0.12532842371640301
0.4927536231884059	0.7246376811594203	0.0419388302566045
0.6811594202898551	0.10144927536231885	0.12659723351596663
0.05797101449275362	0.5507246376811594	0.31435858298131664
0.7681159420289856	0.44927536231884063	0.13046575059187546
0.2608695652173913	0.6086956521739131	0.057299925299536064
0.9855072463768118	0.6956521739130436	0.02953285366306676
0.2753623188405797	0.6666666666666667	0.13584193870443467
0.5797101449275363	0.44927536231884063	0.10850208553551105
0.3188405797101449	0.6956521739130436	0.06662312305073947
0.391304347826087	0.2898550724637681	0.22444671166925742
0.8405797101449275	0.4782608695652174	0.15874925195091913
0.5942028985507247	0.8695652173913043	0.06172889556160341
0.7971014492753623	0.05797101449275362	0.077971078888545
0.9130434782608695	0.33333333333333337	0.5552769472168058
0.8260869565217392	0.36231884057971014	0.10342907553213405
0.8405797101449275	0.855072463768116	0.07057825227962314
0.7246376811594203	0.6811594202898551	0.2998482340710006
0.2753623188405797	0.2318840579710145	0.14596710893522838
0.4782608695652174	0.42028985507246375	0.05019568659189496
0.43478260869565216	0.7971014492753623	0.019475674201275373
0.5797101449275363	0.2898550724637681	0.06632619402836222
0.6086956521739131	0.13043478260869565	0.08000646629682734
0.9130434782608695	0.1739130434782609	0.06695370637037046
0.1739130434782609	0.8115942028985508	0.03624503159830548
0.11594202898550723	0.536231884057971	0.07745838415404421
0.5652173913043479	0.15942028985507245	0.08553849094867454
0.2318840579710145	0.6956521739130436	0.07434940903066131
0.5942028985507247	0.9130434782608695	0.052956723848087785
0.6376811594202898	0.15942028985507245	0.07300923706704227
0.2753623188405797	0.8985507246376813	0.02808152766367017
0.4057971014492754	0.30434782608695654	0.19021755269976934
0.11594202898550723	0.5942028985507247	0.05272021690724369
0.2898550724637681	0.7971014492753623	0.06508288633750993
0.391304347826087	0.4782608695652174	0.17669467166941394
0.8260869565217392	0.05797101449275362	0.10225249096388643
0.3478260869565218	0.33333333333333337	0.24224774165633556
0.9130434782608695	0.2318840579710145	0.1499576047025043
0.3478260869565218	0.1739130434782609	0.16161017959780336
0.04347826086956523	0.9710144927536233	0.029510425678892088
0.21739130434782608	0.5072463768115942	0.1046478802929525
0.24637681159420294	0.9855072463768118	0.055351951469893225
0.6521739130434783	0.1449275362318841	0.08518441035919207
0.9710144927536233	0.1884057971014493	0.03403620087151053
0.8695652173913043	0.8840579710144928	0.024817323272010403
0.4927536231884059	0.2898550724637681	0.21574609318647733
0.07246376811594199	0.391304347826087	0.13591412342515996
0.8985507246376813	0.42028985507246375	0.10075671620171406
0.6376811594202898	0.43478260869565216	0.33360735192544305
0.2318840579710145	0.9710144927536233	0.04844757942768145
0.1884057971014493	0.6521739130434783	0.11139650236098486
0.2608695652173913	0.44927536231884063	0.20777408106090134
0.5942028985507247	0.5652173913043479	0.0997874405850301
0.5072463768115942	0.855072463768116	0.021780740052958287
0.8985507246376813	0.44927536231884063	0.12317086929399741
0.7246376811594203	0.0	0.0318723801163607
0.9420289855072465	0.6811594202898551	0.09090911374246688
0.5507246376811594	0.2318840579710145	0.07710919104185135
0.536231884057971	0.3188405797101449	0.14338201924631375
0.1739130434782609	0.2608695652173913	0.30201508819057804
0.6376811594202898	0.5217391304347826	0.29638961596152336
0.10144927536231885	0.6231884057971014	0.02705066920193137
0.43478260869565216	0.8405797101449275	0.018904382763995704
0.1449275362318841	0.9565217391304348	0.03399683980541997
0.9710144927536233	0.0	0.0006543304110244303
0.7391304347826086	0.8405797101449275	0.4017570708793373
0.391304347826087	0.1884057971014493	0.19886112397377892
0.11594202898550723	0.5072463768115942	0.15423042407679394
0.6376811594202898	0.6666666666666667	0.1992689503685734
0.6086956521739131	0.9420289855072465	0.04671929180152203
0.36231884057971014	0.6086956521739131	0.11452712757819575
0.6666666666666667	0.36231884057971014	0.07313031457256733
0.782608695652174	0.2608695652173913	0.3397564645355344
0.6086956521739131	0.9565217391304348	0.03683118837720382
0.5507246376811594	0.6086956521739131	0.11798891596603173
0.3188405797101449	0.3478260869565218	0.2777216961953918
0.5942028985507247	0.4927536231884059	0.11235697138427556
0.6956521739130436	0.33333333333333337	0.11662477342427185
0.5217391304347826	0.43478260869565216	0.05080292701739381
0.391304347826087	0.3188405797101449	0.2078005250356329
0.04347826086956523	0.5652173913043479	0.4062227698789655
0.08695652173913046	0.13043478260869565	0.1169603304841783
0.4782608695652174	0.8985507246376813	0.014285203502142437
0.463768115942029	0.9420289855072465	0.011679500341923598
0.07246376811594199	0.463768115942029	0.26456342517347176
0.7246376811594203	0.463768115942029	0.1667757477423732
0.927536231884058	0.42028985507246375	0.1330746615375222
0.21739130434782608	0.9710144927536233	0.03877333201172057
0.0	0.02898550724637685	0.0034845435703944926
0.7971014492753623	0.30434782608695654	0.23103141621527779
0.1884057971014493	0.8985507246376813	0.03957263225191891
0.9420289855072465	0.6231884057971014	0.1492178811739079
0.5652173913043479	0.1739130434782609	0.08872145403935958
0.02898550724637685	0.463768115942029	0.050645310763877856
1.0	0.2753623188405797	0.033637543368053295
0.5942028985507247	0.6811594202898551	0.15271053355673994
0.6666666666666667	0.37681159420289856	0.10924068541172616
0.6811594202898551	0.2753623188405797	0.17219248753151284
0.43478260869565216	0.44927536231884063	0.0884109418653571
0.0	0.9855072463768118	0.021906157200061865
0.8115942028985508	0.08695652173913046	0.1060161342027006
0.5797101449275363	0.6376811594202898	0.14375011397357484
0.7101449275362319	0.9130434782608695	0.1270119733487404
0.02898550724637685	0.13043478260869565	0.050508559239081624
0.8405797101449275	0.24637681159420294	0.3189829997119946
0.24637681159420294	0.9130434782608695	0.03010798705451267
0.855072463768116	0.05797101449275362	0.11300636353596626
0.8985507246376813	0.7681159420289856	0.04019369334957873
0.536231884057971	0.3478260869565218	0.14925149855848102
0.5652173913043479	0.7391304347826086	0.05290693957037152
0.6521739130434783	0.8695652173913043	0.1341203031206412
0.1884057971014493	0.3188405797101449	0.6756206836083337
0.3188405797101449	0.6811594202898551	0.10043425251129111
0.7971014492753623	0.1884057971014493	0.23466863619380518
0.02898550724637685	0.4927536231884059	0.010029753478897122
0.7536231884057971	0.4057971014492754	0.14109650343857774
0.8985507246376813	0.5217391304347826	0.11145107530924286
0.24637681159420294	0.5072463768115942	0.11879744077491314
0.7246376811594203	0.5507246376811594	0.12786877579107594
0.6231884057971014	0.6956521739130436	0.18218773169834387
0.37681159420289856	0.07246376811594199	0.039959209506962405
0.0	0.4927536231884059	0.002682054966726164
0.5217391304347826	1.0	0.00867230105414941
0.37681159420289856	0.9420289855072465	0.06260565694111059
0.7246376811594203	0.5072463768115942	0.16790268877697795
0.42028985507246375	0.014492753623188382	0.005152561715514505
0.07246376811594199	0.9710144927536233	0.03554278651992916
0.9565217391304348	0.08695652173913046	0.013616083618895105
0.33333333333333337	0.2898550724637681	0.26051140481204893
0.391304347826087	0.7101449275362319	0.053905244997203415
0.6376811594202898	0.5507246376811594	0.2479295227326316
0.13043478260869565	0.4782608695652174	0.629273678931192
0.463768115942029	0.8260869565217392	0.021451595242345307
0.6521739130434783	0.33333333333333337	0.053507864010361984
0.9710144927536233	0.7681159420289856	0.01412451145270089
0.9420289855072465	0.43478260869565216	0.16727625177239092
0.33333333333333337	1.0	0.08663004209008654
0.5652173913043479	0.02898550724637685	0.04025747739037387
0.6231884057971014	0.5507246376811594	0.16284919136478232
0.0	0.391304347826087	0.03621797511624873
0.2753623188405797	0.30434782608695654	0.2979705590132303
0.8405797101449275	0.9855072463768118	0.021504616828207725
0.36231884057971014	0.5797101449275363	0.12356716773354917
0.5217391304347826	0.8260869565217392	0.024364748057583416
0.855072463768116	0.1739130434782609	0.15429088103176228
0.5797101449275363	0.02898550724637685	0.05072729676838016
0.6811594202898551	0.2898550724637681	0.14037048548361736
0.08695652173913046	1.0	0.019746901036198364
0.37681159420289856	0.927536231884058	0.050351120219049056
0.9710144927536233	0.855072463768116	0.007397565448847148
1.0	0.6086956521739131	0.041053855892473616
0.24637681159420294	0.7246376811594203	0.05639958792961729
0.1739130434782609	0.7246376811594203	0.056382948355847666
0.8985507246376813	0.7246376811594203	0.09788818380722956
0.8985507246376813	0.04347826086956523	0.033262375622752485
0.9420289855072465	0.9130434782608695	0.006985541640394759
0.2608695652173913	0.4782608695652174	0.1409368766511187
0.08695652173913046	0.7101449275362319	0.017095861691778538
0.9855072463768118	0.33333333333333337	0.12273369374022897
0.1449275362318841	0.1449275362318841	0.19340238173833962
0.05797101449275362	0.24637681159420294	0.05311891887309288
0.5942028985507247	0.33333333333333337	0.05095896732762728
0.5797101449275363	0.8405797101449275	0.04211647637346489
0.3188405797101449	0.9710144927536233	0.13412287314890375
0.6086956521739131	0.9855072463768118	0.023435030910201413
0.8985507246376813	1.0	0.01016414975030997
0.8405797101449275	0.44927536231884063	0.1652432914043844
0.6231884057971014	0.8695652173913043	0.10440166187852669
0.6956521739130436	0.21739130434782608	0.33554803145479595
0.05797101449275362	0.07246376811594199	0.06784394448112334
0.8115942028985508	0.6231884057971014	0.1384998051065758
0.8695652173913043	0.8115942028985508	0.027362468943927305
0.8260869565217392	0.9710144927536233	0.01644231806502089
0.391304347826087	0.5507246376811594	0.1714091309104293
0.5942028985507247	0.7681159420289856	0.03695682896426644
0.8695652173913043	0.7681159420289856	0.060172017290934625
0.7391304347826086	0.5072463768115942	0.1450616477957621
0.11594202898550723	0.8840579710144928	0.07020871646849705
0.2028985507246377	0.8260869565217392	0.03173754279044396
0.43478260869565216	0.4782608695652174	0.0970786880807481
0.927536231884058	0.9710144927536233	0.004312554540755215
0.8405797101449275	0.6376811594202898	0.18390467777848982
0.1884057971014493	0.1449275362318841	0.7221029351798202
0.1739130434782609	0.36231884057971014	0.5541341963777767
0.43478260869565216	0.6231884057971014	0.900375964830897
0.11594202898550723	0.6231884057971014	0.035937301494129915
1.0	0.10144927536231885	0.004381850046096402
0.1739130434782609	0.8695652173913043	0.04050402162633489
0.37681159420289856	0.7391304347826086	0.030131966827095832
0.42028985507246375	0.6376811594202898	0.5244254506408833
0.391304347826087	0.02898550724637685	0.008610833684496562
0.5652173913043479	0.5652173913043479	0.09208689040460268
0.6521739130434783	0.9130434782608695	0.18019995731894545
0.4782608695652174	0.5942028985507247	0.22361643222864097
0.6956521739130436	0.30434782608695654	0.1559674451166124
0.0	0.9130434782608695	0.0432986528465611
0.782608695652174	0.2028985507246377	0.34811772693382004
0.07246376811594199	0.9420289855072465	0.05766901273797602
0.1449275362318841	0.10144927536231885	0.16383372275047828
0.6521739130434783	0.2028985507246377	0.12354986762263896
0.8840579710144928	0.24637681159420294	0.26092488559777677
0.8115942028985508	0.855072463768116	0.1378267695806766
0.02898550724637685	0.10144927536231885	0.047126044790604275
0.07246376811594199	0.7391304347826086	0.010712791266174151
0.7101449275362319	0.6811594202898551	0.2697006768259705
0.5072463768115942	0.8840579710144928	0.01735884994490389
0.6231884057971014	0.36231884057971014	0.06485999762253612
0.36231884057971014	0.9855072463768118	0.2339820988420783
0.2898550724637681	0.6956521739130436	0.06351174754450595
0.5507246376811594	0.4057971014492754	0.12527140350335159
0.014492753623188382	0.1449275362318841	0.061336449353750246
0.6666666666666667	0.8115942028985508	0.07435325068498116
0.04347826086956523	0.08695652173913046	0.06370985550469636
0.1739130434782609	0.5507246376811594	0.03382104879856158
0.13043478260869565	0.782608695652174	0.034657909177893666
1.0	0.4057971014492754	0.011453697193335957
0.391304347826087	0.8115942028985508	0.023519929237670267
0.9855072463768118	0.2318840579710145	0.038668032901431816
0.6956521739130436	0.08695652173913046	0.1251065008480175
0.24637681159420294	0.6811594202898551	0.1009708907208905
0.2028985507246377	0.5072463768115942	0.0858562316614688
0.4782608695652174	0.6086956521739131	0.29830854345051877
0.24637681159420294	0.463768115942029	0.1920906557709806
0.5797101449275363	0.24637681159420294	0.08938228252554362
0.5942028985507247	0.9420289855072465	0.032764999945562964
0.8115942028985508	0.13043478260869565	0.11652928253068735
0.5072463768115942	0.6231884057971014	0.14059444486699452
0.8405797101449275	0.463768115942029	0.1663241236052103
0.2753623188405797	0.13043478260869565	0.261466929267566
0.7536231884057971	0.08695652173913046	0.11925887115607091
0.7971014492753623	0.24637681159420294	0.3214439067184461
0.08695652173913046	0.5797101449275363	0.15919898868161966
0.33333333333333337	0.05797101449275362	0.03827343380781163
0.4057971014492754	0.33333333333333337	0.1590085904026681
0.4927536231884059	0.5942028985507247	0.1457086675764866
0.04347826086956523	0.7536231884057971	0.006626198244887322
0.2318840579710145	0.8695652173913043	0.029063623855738935
0.7536231884057971	0.21739130434782608	0.493223615272512
0.5072463768115942	0.37681159420289856	0.10527357973223023
0.6231884057971014	0.8985507246376813	0.1256936826252439
0.4057971014492754	0.5507246376811594	0.1855689969070308
0.5942028985507247	0.1739130434782609	0.09288412025772506
0.24637681159420294	0.2318840579710145	0.1595912961545836
0.9130434782608695	0.5942028985507247	0.10362407868816838
0.02898550724637685	0.536231884057971	0.1068200351569642
0.30434782608695654	0.37681159420289856	0.3442379117917578
0.04347826086956523	0.3478260869565218	0.0173430693529283
0.4782608695652174	0.463768115942029	0.051514857799026884
0.9420289855072465	0.1884057971014493	0.05220829919514944
0.44927536231884063	0.1449275362318841	0.20949765134564957
0.9420289855072465	0.8115942028985508	0.011257664915277002
0.02898550724637685	0.8260869565217392	0.021841631792675897
0.11594202898550723	0.6666666666666667	0.047403651641809715
0.8115942028985508	0.9130434782608695	0.0230721057358067
0.2028985507246377	0.7246376811594203	0.05066321686456472
0.4782608695652174	0.2318840579710145	0.07600299048531739
0.3478260869565218	0.9855072463768118	0.20397132428758455
0.07246376811594199	0.8840579710144928	0.07594021393370774
0.3478260869565218	0.10144927536231885	0.2312681556591414
0.9130434782608695	0.391304347826087	0.1087688593078975
0.4782608695652174	0.6666666666666667	0.19969390592998854
0.04347826086956523	0.6376811594202898	0.005294873514299874
0.6086956521739131	0.1884057971014493	0.08595813181079814
0.2898550724637681	0.5797101449275363	0.048610156299047795
0.4782608695652174	0.02898550724637685	0.015860362089292836
0.6231884057971014	0.13043478260869565	0.06654297712365818
0.014492753623188382	0.8695652173913043	0.04583727902980635
0.9420289855072465	0.014492753623188382	0.0027176493727179307
0.02898550724637685	0.9420289855072465	0.04376533702640401
0.7391304347826086	0.4782608695652174	0.14810952218219145
0.21739130434782608	0.6231884057971014	0.07742143739144834
0.8985507246376813	0.0	0.006052584610259482
0.8260869565217392	0.7681159420289856	0.16514886691886482
0.463768115942029	0.1739130434782609	0.19928930884016868
0.7536231884057971	0.7246376811594203	0.6091132530914054
0.33333333333333337	0.6811594202898551	0.10990101417170552
0.7101449275362319	0.4782608695652174	0.20332421990177368
0.4057971014492754	0.7246376811594203	0.036168888446092555
0.6521739130434783	0.8985507246376813	0.1813435181352411
0.8695652173913043	0.13043478260869565	0.12738708734393395
0.8840579710144928	0.8840579710144928	0.018812567483991644
0.6086956521739131	0.782608695652174	0.03675415641140868
0.13043478260869565	0.7246376811594203	0.04703076182854527
1.0	0.536231884057971	0.03623923384859671
0.8260869565217392	0.1884057971014493	0.17496603160927035
1.0	0.8985507246376813	0.004609501155915277
0.02898550724637685	0.2753623188405797	0.04750892860110861
0.6086956521739131	0.5507246376811594	0.11684285631355262
0.9420289855072465	0.2028985507246377	0.06181678014158954
0.6666666666666667	0.24637681159420294	0.16772006576281268
0.4927536231884059	0.782608695652174	0.02207633156417473
0.4057971014492754	0.3188405797101449	0.17720636850469487
0.0	0.536231884057971	0.020940974416364073
0.782608695652174	0.9420289855072465	0.01691559208367859
0.11594202898550723	0.391304347826087	0.30563335577631895
0.7536231884057971	0.927536231884058	0.043165448475666154
0.8840579710144928	0.6521739130434783	0.17352068923766148
0.5217391304347826	0.5217391304347826	0.05966679601953233
0.463768115942029	0.10144927536231885	0.16451009679580525
0.463768115942029	0.1884057971014493	0.16526398051775085
0.855072463768116	0.21739130434782608	0.23700810810707795
0.6956521739130436	0.7391304347826086	0.2119634718489549
0.6086956521739131	0.24637681159420294	0.07948966321891551
0.1449275362318841	0.9855072463768118	0.02115097671830845
0.6811594202898551	0.014492753623188382	0.0240478181472338
0.9420289855072465	0.30434782608695654	0.30594160366334644
0.0	0.4057971014492754	0.03394216634287304
0.33333333333333337	0.7681159420289856	0.026737122548579937
0.8405797101449275	0.9420289855072465	0.04066394614927976
0.5652173913043479	0.7246376811594203	0.07847032422441434
0.014492753623188382	0.4057971014492754	0.04637695821579347
0.05797101449275362	0.9420289855072465	0.05194683968112151
0.4927536231884059	0.5652173913043479	0.09913308281300649
0.391304347826087	0.05797101449275362	0.019584771335240905
0.4057971014492754	0.6086956521739131	0.48860402455880947
0.2898550724637681	0.927536231884058	0.03142742850453156
0.5507246376811594	0.391304347826087	0.12681267888066777
0.42028985507246375	0.2028985507246377	0.1588106452472238
0.7536231884057971	0.5072463768115942	0.12770090396424794
0.6811594202898551	0.9565217391304348	0.06632980431746607
0.7971014492753623	0.15942028985507245	0.16973470918841593
0.3478260869565218	0.6231884057971014	0.10734853182498785
0.6666666666666667	0.5072463768115942	0.4441253322791046
0.30434782608695654	0.3188405797101449	0.28476701356255707
0.3188405797101449	0.8985507246376813	0.024742387949516352
0.1739130434782609	0.9710144927536233	0.027348382722463718
0.7681159420289856	0.43478260869565216	0.1340879668039493
0.9855072463768118	0.7101449275362319	0.021508203130455716
0.2028985507246377	0.44927536231884063	0.17588414374928915
0.7101449275362319	0.7681159420289856	0.13648513423446498
0.15942028985507245	0.2318840579710145	0.17008573802705165
0.05797101449275362	0.927536231884058	0.06257591881373747
0.2753623188405797	0.4057971014492754	0.37528869413166255
0.782608695652174	0.07246376811594199	0.08398286308143009
0.6231884057971014	0.7536231884057971	0.06825870486472968
0.927536231884058	0.8405797101449275	0.011216301747364644
0.42028985507246375	0.2318840579710145	0.12342046864921298
0.9420289855072465	0.3478260869565218	0.3232590373921471
0.6231884057971014	0.463768115942029	0.22517493138939224
0.11594202898550723	0.0	0.00576692813275343
0.7971014492753623	0.6376811594202898	0.1736874057074857
0.9565217391304348	0.43478260869565216	0.15158339443458102
0.8405797101449275	0.42028985507246375	0.1432117059342514
0.11594202898550723	0.7391304347826086	0.033510702809830685
0.37681159420289856	0.33333333333333337	0.21265826252933948
0.9420289855072465	0.5217391304347826	0.21210469660912737
0.3478260869565218	0.1449275362318841	0.22492158322302366
0.1449275362318841	0.3188405797101449	0.5100334047846972
0.6231884057971014	0.6231884057971014	0.1596002970432897
0.02898550724637685	0.21739130434782608	0.09744912470453211
0.8115942028985508	0.07246376811594199	0.09948580847773586
0.7971014492753623	0.8695652173913043	0.08419202832651931
0.9420289855072465	0.9420289855072465	0.00490634993812903
0.3478260869565218	0.8840579710144928	0.03490236421416888
0.08695652173913046	0.44927536231884063	0.23876751084989042
0.44927536231884063	0.1739130434782609	0.19278480414884927
0.5072463768115942	0.07246376811594199	0.03065787841759007
0.0	0.4782608695652174	0.006472685646636826
0.6811594202898551	0.5797101449275363	0.22726813223989648
0.1449275362318841	0.9710144927536233	0.028105181604656138
0.37681159420289856	0.463768115942029	0.22690000003807448
0.9855072463768118	0.5652173913043479	0.0826279146328472
0.7971014492753623	0.21739130434782608	0.2897638605005576
0.7391304347826086	0.5217391304347826	0.1385117364683371
0.7971014492753623	0.6086956521739131	0.10805980970790481
0.463768115942029	0.5797101449275363	0.2406841357250946
0.6811594202898551	0.6666666666666667	0.2359388300163174
0.0	0.7101449275362319	0.003816639491462144
0.6521739130434783	0.24637681159420294	0.11803737888009527
0.6666666666666667	0.014492753623188382	0.018435223586758503
0.7246376811594203	0.1449275362318841	0.5354766109976552
0.3188405797101449	0.04347826086956523	0.032405302068810114
0.04347826086956523	0.5072463768115942	0.009890057602597077
0.24637681159420294	0.8115942028985508	0.06156619840910012
0.855072463768116	0.5072463768115942	0.15496026549006428
0.6666666666666667	0.7681159420289856	0.07454932227648368
0.7971014492753623	0.04347826086956523	0.0656221817561731
0.6811594202898551	0.3478260869565218	0.07824377721976003
0.02898550724637685	0.7246376811594203	0.004829148896065175
0.1884057971014493	0.5652173913043479	0.03534944991227796
0.1449275362318841	0.2608695652173913	0.3202495895165463
0.7391304347826086	0.13043478260869565	0.39864616801945196
0.30434782608695654	0.04347826086956523	0.042685596586027774
0.8115942028985508	0.37681159420289856	0.07921067824345349
0.24637681159420294	0.391304347826087	0.5273930459483148
0.9710144927536233	0.2028985507246377	0.03955431960517385
0.4057971014492754	0.37681159420289856	0.1304444931791717
0.391304347826087	0.8840579710144928	0.029262409199346317
0.02898550724637685	0.8840579710144928	0.054662577700198015
0.08695652173913046	0.5217391304347826	0.039111255777050935
0.8985507246376813	0.6521739130434783	0.16096466595988795
0.2318840579710145	0.13043478260869565	0.40775153538729625
0.463768115942029	0.6811594202898551	0.13322730811315797
0.3478260869565218	0.6376811594202898	0.16044463343569296
0.43478260869565216	0.1739130434782609	0.1903569434645608
0.08695652173913046	0.855072463768116	0.05219051100879346
0.07246376811594199	0.0	0.0024065176145869945
0.7101449275362319	0.6086956521739131	0.12399741637081428
0.9420289855072465	0.7391304347826086	0.04046022707758125
0.463768115942029	0.6376811594202898	0.5452419441517768
0.30434782608695654	0.7391304347826086	0.03551301613847431
0.2028985507246377	0.782608695652174	0.042277686350218814
0.4057971014492754	0.04347826086956523	0.011405218941664859
0.08695652173913046	0.05797101449275362	0.05061209998228098
0.6521739130434783	0.2318840579710145	0.1262960555387075
0.6811594202898551	0.6376811594202898	0.22106210386560052
0.43478260869565216	0.5507246376811594	0.17544823881150776
0.07246376811594199	0.10144927536231885	0.09444360205312748
0.9130434782608695	0.6376811594202898	0.14859562682918506
0.7971014492753623	0.7536231884057971	0.37814679394566575
0.30434782608695654	0.9420289855072465	0.039177251878260634
0.8115942028985508	0.10144927536231885	0.10924478291321892
0.1739130434782609	0.927536231884058	0.038736823404938975
0.6811594202898551	0.782608695652174	0.07030015091068781
0.8115942028985508	0.36231884057971014	0.08930297473917802
0.2028985507246377	0.463768115942029	0.1706128835441028
0.5072463768115942	0.9420289855072465	0.0102798999070001
0.08695652173913046	0.7391304347826086	0.015786233141752586
0.2753623188405797	0.3478260869565218	0.42713980141981683
0.5797101449275363	0.7391304347826086	0.06319830887070925
0.04347826086956523	0.7391304347826086	0.005829275912056433
0.9420289855072465	0.6956521739130436	0.06886547476021417
0.4927536231884059	0.0	0.003263207019725594
0.2608695652173913	0.782608695652174	0.08082327373312304
0.927536231884058	0.5507246376811594	0.15021179009674823
0.8840579710144928	0.4782608695652174	0.1649246308603598
0.7246376811594203	0.855072463768116	0.27494096977191745
0.7246376811594203	0.04347826086956523	0.06366920489422072
0.8115942028985508	0.9420289855072465	0.017110195368692353
0.33333333333333337	0.37681159420289856	0.29205044711515304
0.6521739130434783	0.9565217391304348	0.06473296827132727
0.1739130434782609	0.4782608695652174	0.22850173162550802
0.43478260869565216	0.5797101449275363	0.44458064494730076
0.7101449275362319	0.3188405797101449	0.17394877426968167
0.2608695652173913	0.8115942028985508	0.07248353811742549
0.927536231884058	0.02898550724637685	0.007263114931423478
0.463768115942029	0.463768115942029	0.06192299574999027
0.37681159420289856	0.1739130434782609	0.20184129121364003
0.15942028985507245	0.8985507246376813	0.05163056761995329
0.30434782608695654	0.9565217391304348	0.06815198765959815
0.8840579710144928	0.7971014492753623	0.024304820467712502
0.782608695652174	1.0	0.0015872112947288484
0.5072463768115942	0.04347826086956523	0.012716036723797501
0.536231884057971	0.014492753623188382	0.010034472437040308
0.4057971014492754	0.5217391304347826	0.14747529417257738
0.13043478260869565	0.2608695652173913	0.2350933934925194
0.2028985507246377	0.536231884057971	0.05158453429108507
0.927536231884058	0.7681159420289856	0.029187598148520004
0.8840579710144928	0.21739130434782608	0.1719718268291184
0.08695652173913046	0.8405797101449275	0.03938095237940258
0.7101449275362319	0.014492753623188382	0.03654605226800401
0.855072463768116	0.4927536231884059	0.17514059623803088
0.15942028985507245	0.04347826086956523	0.060979883198869156
0.4057971014492754	0.5797101449275363	0.35763802925173593
0.6086956521739131	0.391304347826087	0.1951147564879853
0.4927536231884059	0.391304347826087	0.06604625550948007
0.5942028985507247	0.4057971014492754	0.23290351680266147
0.6086956521739131	0.5072463768115942	0.14120801316342366
0.43478260869565216	0.7246376811594203	0.03731691460982232
0.014492753623188382	0.782608695652174	0.01090860994975464
0.9710144927536233	0.7536231884057971	0.01771579899307545
0.014492753623188382	0.7536231884057971	0.007177469873433116
0.43478260869565216	0.2608695652173913	0.11235327621076176
0.855072463768116	0.6811594202898551	0.20753279633348026
0.5652173913043479	0.43478260869565216	0.10615140106076987
0.6376811594202898	0.5797101449275363	0.21547708743124017
0.8260869565217392	0.2608695652173913	0.30495599444544663
0.9855072463768118	0.2898550724637681	0.05599008108849861
0.5797101449275363	0.07246376811594199	0.08488378546762945
0.44927536231884063	0.7971014492753623	0.02042774719887979
0.30434782608695654	0.33333333333333337	0.2978826987729863
0.782608695652174	0.08695652173913046	0.09456797832859878
0.5797101449275363	0.2608695652173913	0.08133666554953708
0.6521739130434783	0.7681159420289856	0.06478943254167721
0.7536231884057971	0.10144927536231885	0.1587188968663782
0.2318840579710145	0.15942028985507245	0.3343975107939841
0.4782608695652174	0.391304347826087	0.060998777045702564
0.02898550724637685	0.6521739130434783	0.0044626800245372205
0.2753623188405797	0.536231884057971	0.06664490494661475
0.42028985507246375	0.9420289855072465	0.016991963607256733
0.536231884057971	0.2318840579710145	0.0644340431547962
0.7101449275362319	0.05797101449275362	0.07600928205099573
0.6956521739130436	0.13043478260869565	0.2825193343882052
0.463768115942029	0.8985507246376813	0.014158875714393254
0.0	0.6521739130434783	0.0026797074841751487
0.855072463768116	0.4782608695652174	0.19558113932631574
0.2898550724637681	0.05797101449275362	0.06739452301365399
0.08695652173913046	0.7536231884057971	0.01560441534249417
0.782608695652174	0.5942028985507247	0.09594735788051072
0.5797101449275363	0.7971014492753623	0.028123491858017966
0.6231884057971014	0.7971014492753623	0.04121014796587312
0.0	0.07246376811594199	0.026248764681305388
0.7391304347826086	0.04347826086956523	0.06530007756982677
0.8260869565217392	0.7536231884057971	0.2048271479547049
0.2898550724637681	0.3188405797101449	0.31119666951757685
0.10144927536231885	0.30434782608695654	0.0622172096584403
0.9130434782608695	0.8840579710144928	0.010594846943996393
0.44927536231884063	0.44927536231884063	0.07207650838525018
0.1884057971014493	0.6231884057971014	0.0566674966492501
0.7681159420289856	0.6521739130434783	0.21663033514565685
0.7536231884057971	0.3188405797101449	0.251252005418005
0.463768115942029	0.7971014492753623	0.021420027370934454
0.8695652173913043	0.6666666666666667	0.1921112200635969
0.463768115942029	0.9855072463768118	0.04307520865478797
0.2608695652173913	0.6666666666666667	0.14070619526934053
0.7971014492753623	0.5797101449275363	0.08873504966200384
0.05797101449275362	0.8260869565217392	0.024716021706594996
0.3188405797101449	0.7391304347826086	0.03112015955075628
0.8985507246376813	0.9565217391304348	0.02250792863816682
0.08695652173913046	0.33333333333333337	0.04844718154165589
0.5217391304347826	0.8115942028985508	0.02372032144354733
0.5507246376811594	0.5652173913043479	0.08891415561655444
0.4927536231884059	0.7971014492753623	0.022594870693709503
0.391304347826087	0.07246376811594199	0.03246851973813228
0.5507246376811594	0.3188405797101449	0.09049522554369725
0.02898550724637685	0.927536231884058	0.05112857083676636
0.4057971014492754	0.42028985507246375	0.13457334470311527
0.014492753623188382	0.3188405797101449	0.009364305928188845
0.8405797101449275	0.2753623188405797	0.32787976681245257
0.6666666666666667	0.44927536231884063	0.3538032277711322
0.6666666666666667	0.0	0.013766770081858217
0.9565217391304348	0.8115942028985508	0.009823491330314117
0.7391304347826086	0.02898550724637685	0.05309847898749497
0.08695652173913046	0.014492753623188382	0.005939504488976731
0.5942028985507247	0.8405797101449275	0.05419639028757933
0.2608695652173913	0.1739130434782609	0.13962789012540122
0.5507246376811594	0.11594202898550723	0.06003024728884161
0.6811594202898551	0.7391304347826086	0.17652820259788274
0.3188405797101449	0.8695652173913043	0.025122450109730483
0.2898550724637681	0.855072463768116	0.0361931811689212
0.6086956521739131	0.8985507246376813	0.09056482832081857
0.2898550724637681	0.7536231884057971	0.04777317676578919
0.0	0.11594202898550723	0.028733124250523857
0.6666666666666667	0.463768115942029	0.37755051710378396
0.37681159420289856	0.8115942028985508	0.027175914558114276
0.44927536231884063	0.8260869565217392	0.02035820845965703
0.42028985507246375	0.7246376811594203	0.03617906461848436
0.6521739130434783	0.8260869565217392	0.10162902960877196
0.9710144927536233	0.927536231884058	0.005081851115981546
0.5072463768115942	0.8405797101449275	0.02321425437406159
0.04347826086956523	0.8405797101449275	0.030168782476627208
0.4782608695652174	0.9130434782608695	0.012356179928541702
0.0	0.6376811594202898	0.0022027218658993808
0.6376811594202898	0.07246376811594199	0.041007238167275806
0.9855072463768118	0.782608695652174	0.0076400436362165335
0.3188405797101449	0.782608695652174	0.0333698911723475
0.9130434782608695	0.6231884057971014	0.12877414954657435
0.463768115942029	0.6086956521739131	0.5352805905721141
0.11594202898550723	0.6086956521739131	0.038409149383768285
0.014492753623188382	0.5942028985507247	0.004606094333679175
0.8840579710144928	0.0	0.009922824943626903
0.43478260869565216	0.6086956521739131	0.9480832622798727
0.6666666666666667	0.21739130434782608	0.18325386355327292
0.9710144927536233	0.6521739130434783	0.11418062603978509
0.927536231884058	0.9130434782608695	0.008173706072309975
0.5217391304347826	0.536231884057971	0.06620877384974075
0.7101449275362319	0.15942028985507245	0.4821277935409888
0.7246376811594203	0.11594202898550723	0.3120963940521353
0.8695652173913043	0.855072463768116	0.03327860668453313
0.15942028985507245	0.6086956521739131	0.03288770319875279
0.2318840579710145	0.014492753623188382	0.3755025657982577
0.8405797101449275	0.02898550724637685	0.0626558849989045
0.1449275362318841	0.9130434782608695	0.05624463796984418
0.5797101449275363	0.782608695652174	0.02815415444135383
0.3478260869565218	0.0	0.007057631316358427
0.7391304347826086	0.5942028985507247	0.10677907205478779
0.05797101449275362	0.7391304347826086	0.007537473992263202
0.4927536231884059	0.8695652173913043	0.01897603812003023
0.11594202898550723	0.9855072463768118	0.024147402082303676
0.5652173913043479	0.0	0.0247440820711515
0.3478260869565218	0.24637681159420294	0.1928630050114428
0.7101449275362319	0.8405797101449275	0.32078427694821615
0.07246376811594199	0.07246376811594199	0.07569035849463082
0.5217391304347826	0.04347826086956523	0.011976498364907778
0.1449275362318841	0.08695652173913046	0.13120306622002795
1.0	0.4927536231884059	0.03212764328823173
0.7681159420289856	0.5507246376811594	0.1013194323995194
0.5072463768115942	0.33333333333333337	0.38298103665407784
0.3188405797101449	0.07246376811594199	0.073735125631602
0.33333333333333337	0.927536231884058	0.03529865511005513
0.30434782608695654	0.08695652173913046	0.16236234405130476
0.927536231884058	0.927536231884058	0.007577392431474129
0.33333333333333337	0.15942028985507245	0.16270373067917
0.7681159420289856	0.37681159420289856	0.10806484812293814
0.9710144927536233	0.5652173913043479	0.1428313549500341
0.2898550724637681	0.4057971014492754	0.3552525197605893
0.2753623188405797	0.07246376811594199	0.09687042016429737
0.855072463768116	0.782608695652174	0.059688464335435794
0.8840579710144928	0.5507246376811594	0.1055781505728952
0.7391304347826086	0.927536231884058	0.06275088314899675
0.42028985507246375	0.04347826086956523	0.012655081769541289
0.1884057971014493	0.782608695652174	0.04221219578850121
0.5507246376811594	0.927536231884058	0.015139113378306476
0.6376811594202898	0.2608695652173913	0.08028226534824158
0.014492753623188382	0.2028985507246377	0.17549395313747002
0.11594202898550723	0.24637681159420294	0.14139402514934554
0.10144927536231885	0.43478260869565216	0.23601271467157248
0.8985507246376813	0.1739130434782609	0.08601820349014545
0.2028985507246377	0.42028985507246375	0.30087956255695014
0.6376811594202898	0.05797101449275362	0.03304266647808533
0.13043478260869565	0.7391304347826086	0.04438370306837279
0.30434782608695654	0.6666666666666667	0.14153466675531023
0.9710144927536233	0.8260869565217392	0.007434229965943205
0.7101449275362319	0.463768115942029	0.19557539456405165
0.1449275362318841	0.9420289855072465	0.041114484461097923
0.5797101449275363	0.6521739130434783	0.15209283053021705
0.6231884057971014	0.2318840579710145	0.08476407385933211
0.7536231884057971	0.014492753623188382	0.04180538793295076
0.4927536231884059	0.33333333333333337	0.40014302175157473
0.1449275362318841	0.02898550724637685	0.025923204254403892
0.7971014492753623	0.43478260869565216	0.10890056044544362
0.13043478260869565	0.30434782608695654	0.26940772114180606
0.8260869565217392	0.21739130434782608	0.2324382309138906
0.6376811594202898	0.10144927536231885	0.05524761358822551
0.2028985507246377	0.5507246376811594	0.046606000267936744
0.1884057971014493	1.0	0.014344144439052279
0.6956521739130436	0.2898550724637681	0.18300506377212086
0.855072463768116	0.8115942028985508	0.038888631637785255
0.36231884057971014	0.8260869565217392	0.030502958157871858
0.2753623188405797	0.5072463768115942	0.08638786817663754
0.7536231884057971	0.07246376811594199	0.0944476691819581
0.6231884057971014	0.014492753623188382	0.018075312436473204
0.8695652173913043	0.2608695652173913	0.3499083176983302
0.536231884057971	0.9130434782608695	0.015043932778310265
0.33333333333333337	0.21739130434782608	0.1426714095108223
0.13043478260869565	0.6811594202898551	0.05443948872930436
0.9855072463768118	0.30434782608695654	0.06980445779398521
0.02898550724637685	0.1449275362318841	0.05554848447305651
0.5942028985507247	0.0	0.026900167906377392
0.13043478260869565	0.15942028985507245	0.14377629750450716
0.8985507246376813	0.2028985507246377	0.11289594656328478
0.7681159420289856	0.11594202898550723	0.16313885240598425
0.02898550724637685	0.6666666666666667	0.004367804786606505
0.8260869565217392	0.7391304347826086	0.23256781376424426
0.9565217391304348	0.463768115942029	0.19300905594626705
0.782608695652174	0.014492753623188382	0.03859159614640528
0.24637681159420294	0.15942028985507245	0.19840325214816446
0.5217391304347826	0.8695652173913043	0.020907601796722
0.7536231884057971	0.2028985507246377	0.5347767970300178
1.0	0.9855072463768118	0.0005634676169069103
0.7971014492753623	0.1449275362318841	0.1428580523970835
0.9710144927536233	0.8405797101449275	0.007347638947490066
0.05797101449275362	0.0	0.0017166001970155375
0.2608695652173913	0.3478260869565218	0.5194138228232099
0.04347826086956523	0.07246376811594199	0.05802948989838854
0.8985507246376813	0.391304347826087	0.09734734483486673
0.8405797101449275	0.6231884057971014	0.14625462942712047
0.33333333333333337	0.4057971014492754	0.3471197048063036
0.2608695652173913	0.02898550724637685	0.15125862059513662
0.36231884057971014	0.9710144927536233	0.22432031883307038
0.36231884057971014	0.6521739130434783	0.22217626198527787
0.927536231884058	0.9565217391304348	0.005602753383521876
0.8405797101449275	0.3188405797101449	0.4397916936674463
0.927536231884058	0.37681159420289856	0.16525458482728939
0.36231884057971014	0.15942028985507245	0.19778146075026706
0.4927536231884059	0.1884057971014493	0.12709649426518438
0.04347826086956523	0.6521739130434783	0.006073935652523843
0.3188405797101449	0.5507246376811594	0.07206172904191407
0.5507246376811594	0.43478260869565216	0.08120574458023579
0.2753623188405797	0.33333333333333337	0.3996660856722326
0.8115942028985508	0.4057971014492754	0.08640789417787884
0.8840579710144928	0.7681159420289856	0.04789784266786523
0.2028985507246377	0.3188405797101449	0.5905665391740339
0.391304347826087	0.5797101449275363	0.25019311303580377
0.927536231884058	0.6231884057971014	0.13906217695251027
0.855072463768116	0.9420289855072465	0.054929003954272033
0.7971014492753623	0.3478260869565218	0.130483529016829
0.1884057971014493	0.5072463768115942	0.07514713914592097
0.8695652173913043	0.6811594202898551	0.18254896285976016
0.8260869565217392	0.4782608695652174	0.1301110466422324
0.6956521739130436	0.07246376811594199	0.09032117437800388
0.3188405797101449	0.24637681159420294	0.1833881974855032
0.7536231884057971	0.2753623188405797	0.3245677448086161
0.6376811594202898	0.014492753623188382	0.014462930064996741
0.7681159420289856	0.10144927536231885	0.12684034562321012
0.6956521739130436	0.9565217391304348	0.06035998908061232
0.1449275362318841	0.391304347826087	0.3298815096039155
0.2028985507246377	0.6956521739130436	0.0675238758860154
0.014492753623188382	0.7101449275362319	0.004450465776379655
0.2028985507246377	0.5217391304347826	0.06145309597405421
0.8260869565217392	0.2028985507246377	0.20139855628275977
0.13043478260869565	0.7536231884057971	0.04124358900970402
0.9710144927536233	0.782608695652174	0.011232118082224352
0.15942028985507245	0.7246376811594203	0.05820068718647038
0.11594202898550723	0.30434782608695654	0.12904278747660208
0.6231884057971014	0.4057971014492754	0.29272702971059616
0.08695652173913046	0.9710144927536233	0.036426594577650004
0.782608695652174	0.04347826086956523	0.062119542822199614
0.4057971014492754	0.4782608695652174	0.14259570868955326
0.43478260869565216	0.8260869565217392	0.019426586852098415
0.8260869565217392	0.24637681159420294	0.29627274202365506
0.536231884057971	0.30434782608695654	0.11050307387139861
0.3478260869565218	0.30434782608695654	0.2668183629979875
0.8260869565217392	0.9855072463768118	0.010738753612937399
0.43478260869565216	0.4057971014492754	0.08495070791787487
0.9565217391304348	0.2898550724637681	0.1513968709651124
0.9565217391304348	0.6086956521739131	0.14323215067654527
0.5507246376811594	0.24637681159420294	0.07288858145972693
0.2608695652173913	0.2898550724637681	0.2621952515436499
0.2753623188405797	0.4782608695652174	0.1203687781693008
0.6376811594202898	0.2753623188405797	0.06893943081648288
0.44927536231884063	0.4927536231884059	0.08742395383768978
0.9710144927536233	0.11594202898550723	0.01478461973221845
0.2753623188405797	0.2753623188405797	0.22374742447996185
0.02898550724637685	0.7681159420289856	0.007842139646998945
0.5217391304347826	0.4782608695652174	0.047997644957279664
0.9130434782608695	0.2753623188405797	0.28024068649837297
0.07246376811594199	0.08695652173913046	0.09080841838689327
0.463768115942029	0.7246376811594203	0.039785575136287624
0.7246376811594203	0.4927536231884059	0.17123815352394525
0.9710144927536233	0.33333333333333337	0.22005884993735733
0.5942028985507247	0.855072463768116	0.05892981493000347
0.7681159420289856	0.8840579710144928	0.05549892561394273
1.0	0.927536231884058	0.003613149178673114
0.9565217391304348	0.5217391304347826	0.21794148013096942
0.391304347826087	0.9565217391304348	0.07517264024472207
0.5217391304347826	0.2028985507246377	0.06954289560853862
0.8405797101449275	0.8695652173913043	0.04473969811853555
0.13043478260869565	0.8840579710144928	0.06322781264687967
0.2608695652173913	0.8405797101449275	0.04767359274176384
0.3188405797101449	0.8405797101449275	0.029764792334715594
0.4057971014492754	0.10144927536231885	0.09549625397777055
0.8695652173913043	0.9130434782608695	0.03745377064872531
0.2753623188405797	0.6956521739130436	0.06698402922714948
0.8260869565217392	0.13043478260869565	0.12377259322258594
0.7101449275362319	0.6376811594202898	0.16312307048205638
0.6086956521739131	0.42028985507246375	0.26193478284944377
0.014492753623188382	0.4927536231884059	0.005410227545198836
0.02898550724637685	0.37681159420289856	0.03889393770072591
0.2318840579710145	0.6811594202898551	0.09934809309712672
0.7101449275362319	0.7536231884057971	0.1927922096483868
0.5072463768115942	0.43478260869565216	0.04501097855293297
0.15942028985507245	0.4057971014492754	0.3031241729625343
0.5942028985507247	0.8260869565217392	0.04478495998106172
0.7246376811594203	0.33333333333333337	0.17405918893330133
0.7971014492753623	0.42028985507246375	0.10023658659475458
0.7971014492753623	0.9710144927536233	0.006589061932542904
0.5507246376811594	0.44927536231884063	0.06813698004821525
0.536231884057971	0.1884057971014493	0.06862563758825656
0.21739130434782608	0.8840579710144928	0.03054165795143253
0.9855072463768118	0.08695652173913046	0.005692963567011431
0.8115942028985508	0.5072463768115942	0.10424360716955972
0.37681159420289856	0.42028985507246375	0.22820058913710595
0.07246376811594199	0.30434782608695654	0.020001868084601172
0.7971014492753623	0.2608695652173913	0.310693978997807
0.855072463768116	0.15942028985507245	0.14244560628137112
0.2028985507246377	0.6086956521739131	0.04881503357515999
0.9565217391304348	0.536231884057971	0.2104965579258884
0.4782608695652174	0.4057971014492754	0.05401753077075437
0.15942028985507245	0.7681159420289856	0.048816006377728066
0.7681159420289856	0.9855072463768118	0.004422916681415018
0.0	0.04347826086956523	0.009766147946001811
0.1739130434782609	0.4927536231884059	0.1512593925155752
0.6956521739130436	0.6376811594202898	0.18168314619264792
0.36231884057971014	0.1739130434782609	0.1826937032605162
0.536231884057971	0.1739130434782609	0.0655824096330719
0.10144927536231885	0.5652173913043479	0.1039248905971906
0.2028985507246377	0.014492753623188382	0.3462259526692991
0.4057971014492754	0.6956521739130436	0.07893418295020212
0.15942028985507245	0.9130434782608695	0.049294822706535714
0.04347826086956523	0.10144927536231885	0.06118118108825136
1.0	0.9130434782608695	0.0042499587306654455
0.2028985507246377	0.10144927536231885	0.7802484527411532
0.7536231884057971	0.6956521739130436	0.4265564263830428
0.5652173913043479	0.9420289855072465	0.01680845728441766
0.10144927536231885	0.2318840579710145	0.07015021258442848
0.1449275362318841	0.6811594202898551	0.06329913876527593
0.1884057971014493	0.30434782608695654	0.52105621308146
0.21739130434782608	0.2028985507246377	0.2605187847428854
0.07246376811594199	0.1449275362318841	0.08582707061288254
0.3478260869565218	0.7391304347826086	0.03048212024735114
0.13043478260869565	0.04347826086956523	0.0314307188895914
0.8405797101449275	0.37681159420289856	0.1283545042191177
0.7536231884057971	0.6376811594202898	0.1787192829845657
0.9855072463768118	0.463768115942029	0.06613852693811385
0.24637681159420294	0.2028985507246377	0.14071591331406774
0.05797101449275362	0.9855072463768118	0.024897373925860913
0.33333333333333337	0.04347826086956523	0.026482849765853963
0.42028985507246375	0.7971014492753623	0.019115002945873167
0.10144927536231885	0.1449275362318841	0.12878559893124117
0.3478260869565218	0.7681159420289856	0.02575854843121443
0.5072463768115942	0.3478260869565218	0.2783512633100412
0.33333333333333337	0.24637681159420294	0.18759386332934108
0.8985507246376813	0.782608695652174	0.027524753623610322
0.782608695652174	0.6521739130434783	0.21172985500769867
0.1449275362318841	0.7681159420289856	0.04521325338994855
0.11594202898550723	0.1449275362318841	0.1505163224152169
0.5942028985507247	0.4782608695652174	0.11651539036416968
0.8840579710144928	0.2028985507246377	0.14300623869951826
0.37681159420289856	0.5652173913043479	0.15995594513445965
0.5942028985507247	0.04347826086956523	0.05942552274939603
0.2753623188405797	0.8260869565217392	0.061753752597333886
0.5217391304347826	0.9130434782608695	0.013414206744452411
0.1884057971014493	0.927536231884058	0.03501557414792604
0.5797101449275363	0.6956521739130436	0.13621189556114285
0.855072463768116	0.6231884057971014	0.14363930636513958
0.05797101449275362	0.1884057971014493	0.026709785005839756
0.2608695652173913	0.2028985507246377	0.12059543259118263
0.6956521739130436	0.9420289855072465	0.10105080178614251
0.6811594202898551	0.8840579710144928	0.13906210856787923
0.2753623188405797	0.6521739130434783	0.15695560945800677
0.8840579710144928	0.6376811594202898	0.15669643047572865
0.8985507246376813	0.10144927536231885	0.07959106191529097
0.8840579710144928	0.2318840579710145	0.21267589898263647
0.7536231884057971	0.9565217391304348	0.02164674882165985
0.5217391304347826	0.1884057971014493	0.07246287942226153
0.37681159420289856	0.5217391304347826	0.1617345872611681
0.391304347826087	0.5942028985507247	0.2828890601949527
0.391304347826087	0.7536231884057971	0.0236554382505018
0.014492753623188382	0.8260869565217392	0.022859420037496303
0.8840579710144928	0.5797101449275363	0.09542894564913772
0.8260869565217392	0.02898550724637685	0.06099602405187995
0.30434782608695654	0.05797101449275362	0.0548154489884185
0.8405797101449275	0.1449275362318841	0.13588288993132883
0.15942028985507245	0.7391304347826086	0.05581164431968628
0.44927536231884063	0.2898550724637681	0.16164583768851548
0.6666666666666667	0.7971014492753623	0.05807463422415931
0.7246376811594203	0.5797101449275363	0.10779305666619574
0.5797101449275363	0.9855072463768118	0.017585261529197708
0.2898550724637681	0.5942028985507247	0.046297363833286004
0.24637681159420294	0.21739130434782608	0.14097265649735594
0.6811594202898551	0.7536231884057971	0.12194603588055587
0.7681159420289856	0.7246376811594203	0.5949680034695166
0.2608695652173913	0.014492753623188382	0.13459770240212904
0.1884057971014493	0.8405797101449275	0.031877408003766365
0.782608695652174	0.1739130434782609	0.2861793955052146
0.1884057971014493	0.8260869565217392	0.03247793371069275
0.9420289855072465	0.42028985507246375	0.15619736481474267
0.13043478260869565	0.1739130434782609	0.10990280617115257
0.014492753623188382	0.536231884057971	0.05948477462745885
0.33333333333333337	0.3188405797101449	0.26048262498735075
0.463768115942029	0.2753623188405797	0.13227019617673783
0.08695652173913046	0.3478260869565218	0.06158531288026838
0.2318840579710145	0.9855072463768118	0.041976896106272955
0.014492753623188382	0.6521739130434783	0.003653458276297871
0.4927536231884059	0.13043478260869565	0.1533262652703302
0.5072463768115942	0.42028985507246375	0.05128847937631521
0.3478260869565218	0.5507246376811594	0.10833364366711515
0.9855072463768118	0.7681159420289856	0.009316443824602796
0.9420289855072465	0.1449275362318841	0.03612783126326777
0.5507246376811594	0.6666666666666667	0.13467079869212978
0.5797101449275363	0.30434782608695654	0.06168240029963353
0.42028985507246375	0.11594202898550723	0.13250685443507315
0.6231884057971014	0.3478260869565218	0.04718530919198289
0.7681159420289856	0.07246376811594199	0.08701096180243136
0.7101449275362319	0.37681159420289856	0.11610902916592705
0.10144927536231885	0.463768115942029	0.5987199907688104
0.8840579710144928	0.04347826086956523	0.051867561743977914
0.2318840579710145	0.05797101449275362	0.12919432468816452
0.927536231884058	0.8985507246376813	0.008582651910952593
0.6231884057971014	0.6666666666666667	0.1735831221258064
0.1449275362318841	0.7971014492753623	0.03725284520555582
0.4927536231884059	0.9710144927536233	0.0301221870879893
0.43478260869565216	0.7101449275362319	0.05442177491861609
0.2898550724637681	0.08695652173913046	0.16744551247225575
0.04347826086956523	0.7246376811594203	0.005351779511284398
0.8405797101449275	0.5072463768115942	0.13344504714330876
0.2898550724637681	0.2753623188405797	0.22704835422033803
0.536231884057971	0.21739130434782608	0.06773342820768323
0.4057971014492754	0.3478260869565218	0.14335922378473234
0.36231884057971014	0.43478260869565216	0.290525080351444
0.02898550724637685	0.7536231884057971	0.0064656382745988585
0.8695652173913043	0.5217391304347826	0.1403492930142136
0.24637681159420294	0.42028985507246375	0.3888444153427888
0.8115942028985508	0.42028985507246375	0.096876569985788
0.37681159420289856	0.7246376811594203	0.039432616384899935
0.4782608695652174	0.6376811594202898	0.35131643153913994
0.02898550724637685	0.5797101449275363	0.06406169678269932
0.6376811594202898	0.9130434782608695	0.15087176642549174
0.04347826086956523	0.4927536231884059	0.018505898986015564
0.014492753623188382	0.24637681159420294	0.27653613104309804
0.04347826086956523	0.463768115942029	0.09235639751994655
0.927536231884058	0.5942028985507247	0.12342626906462618
0.5942028985507247	0.7971014492753623	0.03192206510307629
0.3478260869565218	0.2318840579710145	0.16739125840215854
0.927536231884058	0.6521739130434783	0.1514892261730834
0.8115942028985508	0.014492753623188382	0.04004000857551448
0.536231884057971	0.5652173913043479	0.08592750279763062
0.43478260869565216	0.2318840579710145	0.10444204162098727
0.36231884057971014	0.5652173913043479	0.12611024270299964
0.7101449275362319	1.0	0.007901901470497418
0.36231884057971014	0.8115942028985508	0.028732463231716972
0.014492753623188382	1.0	0.02150091587889439
0.2318840579710145	0.1739130434782609	0.2876809290773157
0.0	0.5652173913043479	0.0146572985221976
0.24637681159420294	0.02898550724637685	0.2286640821404361
0.9420289855072465	0.13043478260869565	0.03239350794169375
0.15942028985507245	0.30434782608695654	0.6355570028868076
0.24637681159420294	0.36231884057971014	0.6067526079595906
0.6521739130434783	0.6956521739130436	0.23092523685302754
0.855072463768116	0.13043478260869565	0.13859712732297766
0.42028985507246375	0.5942028985507247	0.6678199196991045
0.2318840579710145	0.9130434782608695	0.030565405724892268
0.0	0.8985507246376813	0.04408709477655909
0.2608695652173913	0.08695652173913046	0.15976850082799954
0.855072463768116	0.24637681159420294	0.3352144306944172
0.33333333333333337	0.9855072463768118	0.1634762639575487
0.4782608695652174	0.05797101449275362	0.04941983370636292
0.21739130434782608	0.36231884057971014	0.6530567648800495
0.782608695652174	0.30434782608695654	0.2393555535504226
0.6956521739130436	0.6956521739130436	0.28484150154816595
0.8840579710144928	0.8260869565217392	0.02082898254902917
0.5217391304347826	0.33333333333333337	0.26989353747328626
0.9130434782608695	0.1884057971014493	0.07595907742014826
0.8115942028985508	0.11594202898550723	0.11177058685943915
1.0	0.4782608695652174	0.02964889523245234
0.4057971014492754	0.43478260869565216	0.13683461913646003
0.8695652173913043	0.05797101449275362	0.09807395332631931
0.7391304347826086	0.6086956521739131	0.11810303627861662
0.9710144927536233	0.02898550724637685	0.00210312743117019
0.6666666666666667	0.782608695652174	0.06037377663691279
0.4927536231884059	0.15942028985507245	0.1602504093200679
0.6231884057971014	0.08695652173913046	0.05635294039463412
0.5797101449275363	0.05797101449275362	0.07430072937475306
0.33333333333333337	0.1449275362318841	0.21349175351148242
0.0	0.8115942028985508	0.015319833485079312
0.7246376811594203	0.2028985507246377	0.505175878341832
0.5507246376811594	0.07246376811594199	0.0441763193729723
0.927536231884058	0.04347826086956523	0.011774531497944966
0.4057971014492754	0.6231884057971014	0.42318037287376503
0.2608695652173913	0.9710144927536233	0.07821731143772737
0.37681159420289856	0.4927536231884059	0.1956721079067083
0.1449275362318841	0.13043478260869565	0.20253706232009766
0.5797101449275363	0.3188405797101449	0.05931089451021843
0.7681159420289856	0.42028985507246375	0.13146964638116096
0.10144927536231885	0.05797101449275362	0.052017193944543315
0.6521739130434783	0.782608695652174	0.053028443784413695
0.0	0.1449275362318841	0.056928376475476765
0.8985507246376813	0.5507246376811594	0.10063758740836745
0.05797101449275362	0.33333333333333337	0.019005178761697012
0.2608695652173913	0.9855072463768118	0.07231738507809772
0.43478260869565216	0.014492753623188382	0.006782519129116728
0.6086956521739131	0.08695652173913046	0.07383912495179751
0.8260869565217392	0.855072463768116	0.09982247310381553
0.7101449275362319	0.11594202898550723	0.2904922405497707
0.6086956521739131	0.6811594202898551	0.16219361396672322
0.10144927536231885	0.536231884057971	0.0634097261620581
0.2318840579710145	0.2753623188405797	0.236714928755937
0.014492753623188382	0.8840579710144928	0.05244970824912854
0.21739130434782608	0.2753623188405797	0.23997113170625783
0.7391304347826086	0.15942028985507245	0.6102895657516851
0.24637681159420294	0.9420289855072465	0.035176001171147
0.3188405797101449	0.6666666666666667	0.15355417384463835
0.08695652173913046	0.5942028985507247	0.07183576285641735
0.13043478260869565	0.44927536231884063	0.34549693583871
1.0	0.7536231884057971	0.00658747774436567
0.11594202898550723	0.02898550724637685	0.015526489689156531
0.02898550724637685	0.5652173913043479	0.20827008675805178
0.13043478260869565	0.014492753623188382	0.012156680779393475
0.7391304347826086	0.2028985507246377	0.5515613045960318
0.014492753623188382	0.7391304347826086	0.005974222199994626
0.9565217391304348	0.4057971014492754	0.12574540663641015
0.9420289855072465	0.5507246376811594	0.1900477290080704
0.7681159420289856	0.8695652173913043	0.11686605019300794
0.7536231884057971	0.04347826086956523	0.06419870860758203
0.6666666666666667	0.7391304347826086	0.15413836642462417
0.37681159420289856	0.21739130434782608	0.16997350938151673
0.927536231884058	0.36231884057971014	0.21056034433063542
0.855072463768116	0.7391304347826086	0.13999218051181395
0.6521739130434783	0.44927536231884063	0.36063050423324916
0.9855072463768118	0.07246376811594199	0.004187961564528252
0.08695652173913046	0.5072463768115942	0.055888594964144826
0.05797101449275362	0.7246376811594203	0.007229069792069066
0.3188405797101449	0.4927536231884059	0.13731998881271718
0.1884057971014493	0.4927536231884059	0.1332252574255567
0.7971014492753623	0.0	0.027087118878662938
0.6231884057971014	0.2898550724637681	0.05322416823507085
0.6231884057971014	0.5797101449275363	0.14995724640710512
0.6956521739130436	0.1449275362318841	0.3218209953053237
0.6086956521739131	0.2318840579710145	0.08556608862872861
0.4057971014492754	0.1449275362318841	0.20816648900113183
0.37681159420289856	0.2898550724637681	0.2513114205012364
0.855072463768116	0.44927536231884063	0.2135933479433532
0.2753623188405797	0.7246376811594203	0.04955902374413565
0.7681159420289856	0.9710144927536233	0.008728505009709751
0.11594202898550723	0.4782608695652174	0.6930315783240248
0.42028985507246375	0.8985507246376813	0.016057272609482677
0.7536231884057971	0.2318840579710145	0.45641845441840484
0.4927536231884059	0.3478260869565218	0.2650803078248827
0.33333333333333337	0.08695652173913046	0.1333395123087863
0.02898550724637685	0.1884057971014493	0.0659324563445037
0.014492753623188382	0.2753623188405797	0.07144972230382104
0.08695652173913046	0.9565217391304348	0.04706781278969602
0.7101449275362319	0.44927536231884063	0.19702827823765715
0.536231884057971	0.02898550724637685	0.013236074363167486
0.6811594202898551	0.391304347826087	0.16926123209483507
0.6811594202898551	0.11594202898550723	0.15807763112276474
0.8115942028985508	0.391304347826087	0.07991461892964706
0.927536231884058	0.8260869565217392	0.011394854543270659
0.9710144927536233	0.2898550724637681	0.09487101882055173
0.014492753623188382	0.855072463768116	0.03760670129603705
0.07246376811594199	0.5797101449275363	0.2295763095850625
0.5217391304347826	0.6376811594202898	0.13341434385349427
0.9855072463768118	0.05797101449275362	0.0029647313009978932
0.391304347826087	0.11594202898550723	0.19558978200251126
0.6956521739130436	0.44927536231884063	0.23920180478545236
0.782608695652174	0.6086956521739131	0.11042196128531451
0.4782608695652174	0.07246376811594199	0.07848270643045638
0.1884057971014493	0.6376811594202898	0.08802630026540807
0.9710144927536233	0.6231884057971014	0.12137722035942196
0.536231884057971	0.9420289855072465	0.011297625417405666
0.02898550724637685	0.5507246376811594	0.25118918838136317
0.6956521739130436	0.3478260869565218	0.09688159376409361
0.36231884057971014	0.9420289855072465	0.0706249680728011
0.11594202898550723	0.5652173913043479	0.07331361629214964
0.9420289855072465	0.9710144927536233	0.002616524431324024
0.37681159420289856	0.9855072463768118	0.21416611545154263
0.5217391304347826	0.5072463768115942	0.05471992747206163
0.391304347826087	0.9855072463768118	0.1561535385614727
0.6376811594202898	0.6231884057971014	0.20258379167069565
0.24637681159420294	0.33333333333333337	0.5706790104224209
0.2608695652173913	0.07246376811594199	0.10021463045365539
0.4057971014492754	0.855072463768116	0.021049640614836006
0.5507246376811594	0.6956521739130436	0.10469725629792595
0.6811594202898551	0.8260869565217392	0.1511310237679946
0.7391304347826086	0.08695652173913046	0.13708447755343295
0.5072463768115942	0.2028985507246377	0.0827508682777041
0.6811594202898551	0.2028985507246377	0.25485475319133427
0.0	0.9565217391304348	0.03052067697902013
0.04347826086956523	0.02898550724637685	0.007318371232695206
0.07246376811594199	0.24637681159420294	0.05653600790310168
0.30434782608695654	0.02898550724637685	0.03216239960579835
0.21739130434782608	0.782608695652174	0.04721439987703821
0.4782608695652174	0.8115942028985508	0.022520935085381243
0.36231884057971014	0.4927536231884059	0.20810659554153882
0.5072463768115942	0.536231884057971	0.06734208292077455
0.8260869565217392	0.9130434782608695	0.027710545136306806
0.2028985507246377	0.6521739130434783	0.12995328174503168
0.536231884057971	0.9855072463768118	0.017554122375766253
0.42028985507246375	0.5217391304347826	0.13576663263257277
0.463768115942029	0.1449275362318841	0.23511433708004165
0.37681159420289856	0.1884057971014493	0.19071160152360733
0.5942028985507247	0.7391304347826086	0.07529348739686581
0.2028985507246377	0.6666666666666667	0.1142603141751909
0.8695652173913043	0.8405797101449275	0.03483881352696658
0.07246376811594199	0.44927536231884063	0.15063027351179406
0.24637681159420294	0.37681159420289856	0.5705269028341321
0.8405797101449275	0.4057971014492754	0.13233140702928808
0.9420289855072465	0.8985507246376813	0.007732262055186726
0.9710144927536233	0.3478260869565218	0.1248238117739948
0.07246376811594199	0.21739130434782608	0.02546901210243915
0.6811594202898551	0.04347826086956523	0.040985936244924734
0.7971014492753623	0.7681159420289856	0.29164529057106003
0.8260869565217392	0.6811594202898551	0.23544887379156448
0.4057971014492754	0.5652173913043479	0.24934967603162062
0.5217391304347826	0.11594202898550723	0.048976570803602015
0.2753623188405797	0.44927536231884063	0.18821185398579218
0.5797101449275363	0.7681159420289856	0.0318564947624493
0.8695652173913043	0.6231884057971014	0.13679957293779485
0.21739130434782608	0.7391304347826086	0.04873745657392448
0.463768115942029	0.782608695652174	0.021179394051591867
0.2753623188405797	0.5507246376811594	0.060277842141286786
0.2898550724637681	0.2318840579710145	0.14865017535474187
0.6231884057971014	0.2608695652173913	0.070873999250687
0.7101449275362319	0.6956521739130436	0.3247169132231086
0.11594202898550723	0.9710144927536233	0.03257744904282589
0.6376811594202898	0.8985507246376813	0.1593301272042302
0.7681159420289856	0.08695652173913046	0.10325325759154035
0.6956521739130436	0.0	0.02351636192196413
0.6231884057971014	0.02898550724637685	0.0243957015944107
0.1449275362318841	0.04347826086956523	0.03899740029887681
0.6811594202898551	0.536231884057971	0.3117254644597211
0.8840579710144928	0.7101449275362319	0.13491227296538913
0.782608695652174	0.9710144927536233	0.006807793183690819
0.08695652173913046	0.6811594202898551	0.01941777567439092
0.15942028985507245	0.42028985507246375	0.24056150545823854
0.44927536231884063	0.6956521739130436	0.08335396326410768
0.24637681159420294	0.05797101449275362	0.10579182714351615
0.13043478260869565	0.5652173913043479	0.05544471704572852
0.11594202898550723	0.6521739130434783	0.04995681647773856
0.6666666666666667	0.04347826086956523	0.03205088606404348
0.36231884057971014	0.5072463768115942	0.17943189485158803
0.9855072463768118	0.2028985507246377	0.026703393853551114
0.1884057971014493	0.02898550724637685	0.17362950547305403
0.8260869565217392	1.0	0.005995143130353551
0.1739130434782609	0.3478260869565218	0.6919681667702333
0.8260869565217392	0.43478260869565216	0.12042946134452458
0.8115942028985508	0.8840579710144928	0.03611711842067795
0.7391304347826086	0.2608695652173913	0.37211575147619086
0.11594202898550723	0.2608695652173913	0.1473499454153531
0.7391304347826086	0.782608695652174	0.16713906733849715
0.9420289855072465	0.04347826086956523	0.007400439197617249
0.7391304347826086	0.8260869565217392	0.2799316522830794
0.3478260869565218	0.5072463768115942	0.16510605025394925
0.2318840579710145	0.04347826086956523	0.17614853950950873
0.2028985507246377	0.04347826086956523	0.20813516659879083
0.391304347826087	0.6956521739130436	0.07984945922514802
0.1884057971014493	0.9565217391304348	0.029628147100424072
0.6666666666666667	0.9420289855072465	0.10903888782645715
0.9565217391304348	0.07246376811594199	0.010227414691292002
0.927536231884058	0.6956521739130436	0.08204479892825463
0.7101449275362319	0.10144927536231885	0.20738718363714756
0.24637681159420294	0.927536231884058	0.031634861451739764
0.4057971014492754	0.13043478260869565	0.19567031720989728
0.42028985507246375	0.9855072463768118	0.07615483851500299
0.8695652173913043	0.02898550724637685	0.046668987470913144
0.05797101449275362	0.6376811594202898	0.008006868282533155
0.5217391304347826	0.5942028985507247	0.10594437430849908
0.5652173913043479	0.6086956521739131	0.12169662385325608
0.02898550724637685	0.24637681159420294	0.15286966518189687
0.463768115942029	0.6666666666666667	0.2409163131087264
0.2898550724637681	0.44927536231884063	0.19165965398932466
0.8260869565217392	0.7971014492753623	0.09034442868765682
0.36231884057971014	0.1449275362318841	0.23519816851768452
0.6811594202898551	0.5507246376811594	0.2776997911184972
0.44927536231884063	0.6376811594202898	0.6975691959316382
0.5797101449275363	0.5942028985507247	0.11280992958972633
0.391304347826087	0.2318840579710145	0.16322503032943267
0.2028985507246377	0.2318840579710145	0.1994596319200059
0.4927536231884059	0.5797101449275363	0.11896145718148743
0.6376811594202898	0.3188405797101449	0.047762758371285075
0.5942028985507247	0.536231884057971	0.09898244716150338
0.6521739130434783	0.1739130434782609	0.10343283486319532
0.2028985507246377	0.37681159420289856	0.5323951966708697
0.37681159420289856	0.6521739130434783	0.2341609296190994
0.782608695652174	0.6956521739130436	0.33974032801100396
0.1449275362318841	0.8695652173913043	0.0504030266182001
0.04347826086956523	0.43478260869565216	0.03967213181417757
0.5072463768115942	0.24637681159420294	0.058628183214413813
0.3478260869565218	1.0	0.11052355328832908
0.07246376811594199	0.927536231884058	0.06983154374437911
0.5072463768115942	0.9855072463768118	0.024124276691754997
0.02898550724637685	0.36231884057971014	0.020384531822503466
0.6956521739130436	0.9710144927536233	0.0338515069596672
0.6231884057971014	0.927536231884058	0.08904815449598141
0.8840579710144928	0.2753623188405797	0.3099429476725772
0.4927536231884059	0.463768115942029	0.04534601506369629
0.4057971014492754	0.44927536231884063	0.1390992081627346
0.2753623188405797	0.9565217391304348	0.061060409981800595
0.10144927536231885	0.21739130434782608	0.045357401442395834
0.4057971014492754	0.7101449275362319	0.05263796695189748
0.1884057971014493	0.1739130434782609	0.39793930002446226
0.10144927536231885	0.37681159420289856	0.18496576878745832
0.927536231884058	0.4927536231884059	0.17458185945557061
0.7536231884057971	0.8985507246376813	0.05076968742539466
0.21739130434782608	1.0	0.018906943908123437
0.37681159420289856	0.8840579710144928	0.03904371125586023
0.5652173913043479	0.2753623188405797	0.07254959020446795
0.9130434782608695	0.3188405797101449	0.579174594576926
0.10144927536231885	0.33333333333333337	0.0836991926838832
0.6666666666666667	0.536231884057971	0.38869942695501186
0.6521739130434783	0.8115942028985508	0.06446834752976134
0.7391304347826086	0.0	0.033051434452672314
0.5797101449275363	0.5797101449275363	0.10284460214942866
0.3478260869565218	0.4782608695652174	0.2371703755205882
0.2608695652173913	0.9130434782608695	0.029936033843247358
0.9130434782608695	0.0	0.0035751834292564195
0.0	0.2318840579710145	0.2815720564022143
0.9710144927536233	0.536231884057971	0.1596661571085461
0.36231884057971014	0.0	0.005762523276384552
0.7681159420289856	0.5072463768115942	0.11340087009603401
0.4927536231884059	0.6956521739130436	0.07725937573270777
0.13043478260869565	0.2318840579710145	0.13365710718523624
0.7681159420289856	0.24637681159420294	0.40230808444054467
0.11594202898550723	0.2028985507246377	0.054584205455428296
0.463768115942029	0.9710144927536233	0.043209036855082615
0.42028985507246375	0.5797101449275363	0.4455070141832648
0.33333333333333337	0.8405797101449275	0.027636183626617048
0.5072463768115942	0.30434782608695654	0.2827306508087008
0.9565217391304348	0.6521739130434783	0.13839769506853314
0.5652173913043479	0.5797101449275363	0.10159618752807614
0.9710144927536233	0.37681159420289856	0.06458731802869526
0.9855072463768118	0.8695652173913043	0.006046355615423663
0.5652173913043479	0.5507246376811594	0.08503141578136399
0.4782608695652174	0.36231884057971014	0.11740618250041067
0.43478260869565216	0.15942028985507245	0.1954689719518538
0.782608695652174	0.2898550724637681	0.2485660284849527
0.9855072463768118	0.9710144927536233	0.0015302199019954154
0.7246376811594203	0.7391304347826086	0.363119594290578
0.08695652173913046	0.3188405797101449	0.039531548411997755
0.7246376811594203	0.9565217391304348	0.04062775686103293
0.1884057971014493	0.7971014492753623	0.03837956506961378
0.24637681159420294	0.9565217391304348	0.04605180361732411
0.7971014492753623	0.391304347826087	0.08356285255229472
0.11594202898550723	0.9130434782608695	0.07220124574546957
0.7681159420289856	0.8115942028985508	0.16786912610288898
0.8405797101449275	0.7971014492753623	0.06472447435487172
0.9130434782608695	0.6521739130434783	0.15408067121975363
0.3188405797101449	0.30434782608695654	0.26518338843407263
0.8115942028985508	0.5942028985507247	0.09600745265552643
0.2028985507246377	0.9130434782608695	0.03453503669262086
0.15942028985507245	0.02898550724637685	0.04590089044790964
0.33333333333333337	0.7536231884057971	0.027024060022239314
0.44927536231884063	1.0	0.018823458989971877
0.6086956521739131	0.33333333333333337	0.045269287464376216
0.6086956521739131	0.5797101449275363	0.11662264700203846
0.05797101449275362	0.10144927536231885	0.07746887249409393
0.5652173913043479	0.8115942028985508	0.02740621512180152
0.8115942028985508	0.2608695652173913	0.2953657481223122
0.05797101449275362	0.8840579710144928	0.06817824643474789
0.2898550724637681	0.4927536231884059	0.09774441821026839
0.6811594202898551	0.927536231884058	0.1590571032675434
0.6666666666666667	0.8260869565217392	0.12354899628409687
0.7681159420289856	0.6666666666666667	0.25414277535097884
0.1449275362318841	0.2028985507246377	0.08499017965319447
0.24637681159420294	0.4927536231884059	0.14494316672626986
0.5652173913043479	0.9565217391304348	0.016736596014329353
0.7246376811594203	0.5652173913043479	0.11518272340823109
0.1449275362318841	0.7101449275362319	0.0573798661924417
0.3188405797101449	0.13043478260869565	0.30571211119449215
0.5507246376811594	0.7101449275362319	0.08821905964617842
0.4782608695652174	0.30434782608695654	0.3301063132265944
0.05797101449275362	0.13043478260869565	0.0749216877747012
0.5797101449275363	0.7101449275362319	0.12185595403514445
0.8840579710144928	0.1739130434782609	0.11097842168017824
0.5072463768115942	0.2753623188405797	0.09686475686485675
0.21739130434782608	0.05797101449275362	0.1774933575310034
0.43478260869565216	0.5942028985507247	0.731149483423353
0.7536231884057971	0.1449275362318841	0.4151617448113279
0.5942028985507247	0.1449275362318841	0.0921669510817218
0.8405797101449275	0.04347826086956523	0.08855468228175914
0.37681159420289856	0.2608695652173913	0.21333575132767502
0.4782608695652174	0.7391304347826086	0.029967973768926397
0.6811594202898551	0.5072463768115942	0.3654415287659282
0.8695652173913043	0.463768115942029	0.2177095381556342
0.10144927536231885	0.24637681159420294	0.09694106207846816
0.4057971014492754	0.2898550724637681	0.1908729715236086
0.6231884057971014	0.1884057971014493	0.0808789005935978
0.9420289855072465	0.10144927536231885	0.024563321037811447
0.21739130434782608	0.10144927536231885	0.548829030117136
0.9855072463768118	0.0	0.00030981721754727657
0.2753623188405797	0.9710144927536233	0.09523321969918316
0.8405797101449275	0.10144927536231885	0.14123030420650876
0.6666666666666667	0.15942028985507245	0.14053584022694662
0.42028985507246375	0.02898550724637685	0.008227656494209732
0.0	0.13043478260869565	0.03845437194274774
0.391304347826087	0.9130434782608695	0.03190301253706122
0.463768115942029	0.9565217391304348	0.020549661425919286
0.6376811594202898	0.5652173913043479	0.2288942631079603
0.3478260869565218	0.5652173913043479	0.10067696687781973
0.6811594202898551	0.36231884057971014	0.08155289826958066
0.8260869565217392	0.5797101449275363	0.09716928734492021
0.1884057971014493	0.33333333333333337	0.7533955387742779
0.6231884057971014	0.536231884057971	0.17615534320329684
0.2028985507246377	0.8695652173913043	0.031717823218615306
0.07246376811594199	0.2898550724637681	0.01987304549940494
0.2318840579710145	0.36231884057971014	0.6575375282285029
0.8695652173913043	0.2318840579710145	0.25760889071961407
0.1739130434782609	0.44927536231884063	0.15955043617534106
0.2608695652173913	0.24637681159420294	0.17724431159616338
0.7246376811594203	0.02898550724637685	0.05111350239289498
0.5507246376811594	0.9855072463768118	0.016241102068821536
0.5942028985507247	0.6086956521739131	0.12349564421723688
0.5507246376811594	0.9565217391304348	0.014357609460730085
1.0	0.15942028985507245	0.010434631530507037
0.5652173913043479	0.33333333333333337	0.07173832215998885
0.2753623188405797	0.1739130434782609	0.13163405793428096
0.44927536231884063	0.2753623188405797	0.12707636721100074
0.5507246376811594	0.37681159420289856	0.1132144796567814
0.6811594202898551	0.463768115942029	0.3157095492614201
0.2753623188405797	0.4927536231884059	0.1016509819202818
0.7536231884057971	0.4782608695652174	0.1330784500786761
0.02898550724637685	0.08695652173913046	0.04989686809342495
0.3478260869565218	0.5942028985507247	0.08961965519327071
0.0	0.7246376811594203	0.004478781355498186
0.15942028985507245	0.7101449275362319	0.06056798515794615
0.536231884057971	0.36231884057971014	0.1271809688970963
0.15942028985507245	0.1449275362318841	0.2471453045436949
0.8260869565217392	0.37681159420289856	0.09075956747487501
0.2318840579710145	0.7101449275362319	0.06094812131120072
0.536231884057971	0.4782608695652174	0.054023735185103235
0.4927536231884059	0.4057971014492754	0.05468671987818073
0.36231884057971014	0.11594202898550723	0.2896010473687794
0.8695652173913043	0.5942028985507247	0.10248497584446174
0.7971014492753623	0.7246376811594203	0.4038188624585907
0.8115942028985508	0.1739130434782609	0.1631132397893557
0.7246376811594203	0.05797101449275362	0.0806311815938762
0.9565217391304348	0.5507246376811594	0.1980441244586152
0.536231884057971	0.6666666666666667	0.12809302860081434
0.42028985507246375	0.2898550724637681	0.16247215482607902
0.5942028985507247	0.2898550724637681	0.06048053071097106
0.5942028985507247	0.8840579710144928	0.06404806902681374
0.30434782608695654	0.9855072463768118	0.12228935315598354
0.15942028985507245	0.014492753623188382	0.040907871361051014
1.0	0.5217391304347826	0.03505658899306822
0.6956521739130436	0.6086956521739131	0.1536199100986494
0.6521739130434783	0.536231884057971	0.37175943689525365
0.9855072463768118	0.6811594202898551	0.04360116364854027
0.6666666666666667	0.9710144927536233	0.042433565583428354
0.43478260869565216	0.2898550724637681	0.15044987671881502
0.05797101449275362	0.37681159420289856	0.06613847889605041
0.2318840579710145	0.5652173913043479	0.06675768560350871
0.2318840579710145	0.3478260869565218	0.6831540671428799
0.42028985507246375	0.391304347826087	0.10485355546389297
0.5652173913043479	0.5942028985507247	0.11214015990595778
0.37681159420289856	0.8695652173913043	0.03597204633445276
0.5507246376811594	0.04347826086956523	0.030486331519215492
0.42028985507246375	0.4057971014492754	0.10513650017710365
0.30434782608695654	0.4057971014492754	0.3545942679571025
0.0	0.6086956521739131	0.0012706652108961936
0.536231884057971	0.391304347826087	0.10629484511455685
0.5652173913043479	0.6956521739130436	0.12003370129208958
0.014492753623188382	0.07246376811594199	0.036315581253345226
0.37681159420289856	0.6956521739130436	0.0814234461185049
0.2753623188405797	0.8695652173913043	0.03233477356386314
0.36231884057971014	0.8405797101449275	0.03256232597301145
0.3478260869565218	0.3478260869565218	0.235849274244172
0.7246376811594203	0.9855072463768118	0.011296262539297086
0.9710144927536233	1.0	0.00040296493118860015
0.463768115942029	0.7536231884057971	0.023755904354354176
0.3188405797101449	0.1739130434782609	0.13591829466844754
0.5507246376811594	0.014492753623188382	0.019307665803495144
0.05797101449275362	0.43478260869565216	0.05964692400316726
0.014492753623188382	0.43478260869565216	0.017527637390427404
0.36231884057971014	0.08695652173913046	0.09734186189313858
0.24637681159420294	0.4057971014492754	0.4691947438953334
0.8840579710144928	0.13043478260869565	0.10464312145039059
0.44927536231884063	0.5797101449275363	0.35286177233107596
0.8115942028985508	0.5797101449275363	0.0914399906753582
0.36231884057971014	0.42028985507246375	0.2855037263570907
0.7971014492753623	0.2753623188405797	0.27396405088013287
0.5072463768115942	0.5217391304347826	0.05979296176389938
0.0	0.5072463768115942	0.0028525192829324353
0.9855072463768118	0.4057971014492754	0.031473138541343114
0.3188405797101449	0.463768115942029	0.21257559786328603
0.44927536231884063	0.13043478260869565	0.1975945934826918
0.04347826086956523	0.9420289855072465	0.04583394116554756
0.3478260869565218	0.5797101449275363	0.09484674478075165
0.855072463768116	0.37681159420289856	0.1816485423826139
0.44927536231884063	0.36231884057971014	0.08521453314378126
0.7391304347826086	0.5652173913043479	0.10954774678531772
0.5942028985507247	0.5072463768115942	0.1075071158188342
0.3478260869565218	0.9710144927536233	0.19592908014168572
0.13043478260869565	0.2898550724637681	0.2461597410612617
0.7971014492753623	0.13043478260869565	0.12329339088225043
0.33333333333333337	0.44927536231884063	0.2975227830190588
0.43478260869565216	0.24637681159420294	0.10228607381162941
0.6666666666666667	0.9855072463768118	0.026515820893330978
0.08695652173913046	0.2318840579710145	0.05200264014140687
0.6521739130434783	0.9855072463768118	0.02858879135552031
0.44927536231884063	0.7101449275362319	0.055857730232047896
0.6086956521739131	0.014492753623188382	0.026355265899314757
0.42028985507246375	0.7391304347826086	0.026350424890029107
0.6231884057971014	0.9565217391304348	0.047300987944177364
0.08695652173913046	0.37681159420289856	0.13201235001434708
0.8985507246376813	0.9855072463768118	0.015423619083479804
0.02898550724637685	0.855072463768116	0.03796008645522654
0.8840579710144928	0.30434782608695654	0.3720170446158319
0.536231884057971	0.5797101449275363	0.09659455907765878
0.5072463768115942	0.2898550724637681	0.16716102601276225
0.463768115942029	0.927536231884058	0.011053164513958713
0.43478260869565216	0.4927536231884059	0.1035875357440385
0.9855072463768118	0.9420289855072465	0.003467955259526653
0.2753623188405797	0.43478260869565216	0.24775584801203468
0.9855072463768118	0.014492753623188382	0.000716945059446455
0.13043478260869565	0.05797101449275362	0.054318582221228484
0.21739130434782608	0.536231884057971	0.0677733593522099
0.6376811594202898	0.37681159420289856	0.11193459246098905
0.15942028985507245	0.08695652173913046	0.18252916771025954
0.5652173913043479	0.9130434782608695	0.024356503586456805
0.7536231884057971	0.7536231884057971	0.42623795939474673
0.33333333333333337	0.43478260869565216	0.3332737209820911
0.04347826086956523	0.6086956521739131	0.006828346847638755
0.33333333333333337	0.855072463768116	0.026989462101572263
0.10144927536231885	1.0	0.01851734946203895
0.0	0.2028985507246377	0.19427775070419367
0.5072463768115942	0.08695652173913046	0.044150178780344294
0.05797101449275362	0.02898550724637685	0.008719314754919421
0.04347826086956523	0.0	0.0011591407718502336
0.8260869565217392	0.4927536231884059	0.12283949935829326
0.30434782608695654	0.5942028985507247	0.04987230450410552
0.7101449275362319	0.08695652173913046	0.14451615914973895
0.6086956521739131	0.536231884057971	0.1228005509623339
0.6231884057971014	0.855072463768116	0.09846351257102055
0.44927536231884063	0.7681159420289856	0.02080352185117817
0.7391304347826086	0.1739130434782609	0.6367325117457657
0.6231884057971014	0.9710144927536233	0.03677351330736447
0.04347826086956523	0.7101449275362319	0.00512665621154493
0.24637681159420294	0.6956521739130436	0.07502103944199617
0.5072463768115942	0.463768115942029	0.043601442727792206
0.43478260869565216	0.9565217391304348	0.026858741843535126
0.2898550724637681	0.7246376811594203	0.04321991609381231
0.927536231884058	0.463768115942029	0.16541669394173808
0.463768115942029	0.42028985507246375	0.05752458544862862
0.3478260869565218	0.6811594202898551	0.11882093262656099
0.8985507246376813	0.6956521739130436	0.11956205108793654
0.5507246376811594	0.6376811594202898	0.13507039001590687
0.10144927536231885	0.10144927536231885	0.12436520594235317
0.24637681159420294	0.44927536231884063	0.23347611197134027
0.5942028985507247	0.3188405797101449	0.05172152474563186
0.07246376811594199	0.1739130434782609	0.048588753279434384
0.8405797101449275	0.11594202898550723	0.13793285551861262
0.9420289855072465	0.15942028985507245	0.04032279007607663
0.36231884057971014	0.8985507246376813	0.04563439867146252
0.6231884057971014	0.9130434782608695	0.11414021585127748
0.5507246376811594	0.8695652173913043	0.027082343884363994
0.5942028985507247	0.37681159420289856	0.11731897220715998
0.5072463768115942	0.0	0.0029605003321461717
0.4927536231884059	0.2753623188405797	0.12136182468922188
0.2318840579710145	0.536231884057971	0.08294080708149756
0.4927536231884059	0.4782608695652174	0.04834588059365322
0.44927536231884063	0.37681159420289856	0.07457732852217165
0.0	0.1884057971014493	0.15812781155174263
0.43478260869565216	0.6521739130434783	0.4497668091723829
0.8260869565217392	0.9420289855072465	0.025606100866305014
0.2608695652173913	0.8260869565217392	0.0601289626883078
0.6521739130434783	0.6376811594202898	0.24502394333115207
0.6376811594202898	0.8260869565217392	0.08379321051931662
0.6231884057971014	0.5217391304347826	0.19221579007841133
0.5507246376811594	0.463768115942029	0.06385526756609972
0.1449275362318841	0.5072463768115942	0.11860068102622563
0.37681159420289856	0.10144927536231885	0.1572835912232111
0.1884057971014493	0.7536231884057971	0.04784945610280975
0.391304347826087	0.15942028985507245	0.2182086692959033
0.30434782608695654	1.0	0.06510902870433793
0.2898550724637681	0.36231884057971014	0.369730194109694
0.8115942028985508	0.0	0.026647488108911373
0.8985507246376813	0.536231884057971	0.1055639084589611
0.7536231884057971	0.8115942028985508	0.17121591683237133
0.2028985507246377	0.0	0.38762715389647245
0.7971014492753623	0.6666666666666667	0.23338130458287137
0.5797101449275363	0.04347826086956523	0.06248206813676261
0.7536231884057971	0.6231884057971014	0.1437407973837011
1.0	0.3188405797101449	0.06409155084780495
0.9420289855072465	0.5797101449275363	0.15722726265936146
0.21739130434782608	0.4782608695652174	0.17850205247342427
0.1739130434782609	0.3188405797101449	0.7585651070058737
0.44927536231884063	0.5072463768115942	0.09594900294275314
0.3188405797101449	0.0	0.010245815952514815
0.44927536231884063	0.9420289855072465	0.012519923370324582
1.0	0.782608695652174	0.004591425197849973
0.05797101449275362	0.1449275362318841	0.06827751681320837
0.2028985507246377	0.7536231884057971	0.04609043067107072
0.8115942028985508	0.8695652173913043	0.06831888928074584
0.8695652173913043	0.7101449275362319	0.16175155669707308
0.855072463768116	0.7536231884057971	0.10851928007376316
0.2753623188405797	0.927536231884058	0.03246001820153717
0.42028985507246375	0.6956521739130436	0.07995394164338596
0.1884057971014493	0.04347826086956523	0.17630085436427897
0.7246376811594203	0.014492753623188382	0.04079738381249788
0.9565217391304348	0.2028985507246377	0.051497334043579895
0.33333333333333337	0.2753623188405797	0.24392878804083257
0.6231884057971014	0.6521739130434783	0.17220504245791568
0.3478260869565218	0.6086956521739131	0.08900804528392026
0.9565217391304348	0.4927536231884059	0.2180315822566315
0.855072463768116	0.5507246376811594	0.11667691238556559
0.37681159420289856	0.7681159420289856	0.02443531867992306
0.8840579710144928	0.15942028985507245	0.10418365822854564
0.927536231884058	0.5217391304347826	0.16621819428974927
0.9710144927536233	0.13043478260869565	0.01804563026972614
0.21739130434782608	0.13043478260869565	0.7234939545317635
0.3188405797101449	0.9855072463768118	0.1375005068341452
0.02898550724637685	0.5072463768115942	0.007319500278677206
0.8840579710144928	0.1449275362318841	0.10246040202102266
0.5072463768115942	0.6811594202898551	0.1020829421575028
0.37681159420289856	0.9130434782608695	0.04586567516048645
0.7101449275362319	0.02898550724637685	0.046240493515708615
0.8695652173913043	0.6086956521739131	0.11309535654209925
0.9130434782608695	0.11594202898550723	0.05655240765227255
0.02898550724637685	0.9710144927536233	0.029700782983211677
0.30434782608695654	0.536231884057971	0.06784592648260526
0.5072463768115942	0.7681159420289856	0.02259544034763113
0.2608695652173913	0.5217391304347826	0.08755927293814642
0.4927536231884059	0.05797101449275362	0.03234889742553057
0.5507246376811594	0.6521739130434783	0.1422220054719756
0.6956521739130436	0.8260869565217392	0.18487538931345998
0.9130434782608695	0.07246376811594199	0.03944979632784421
0.8985507246376813	0.014492753623188382	0.01161145441025557
0.5942028985507247	0.6521739130434783	0.15411136539816866
0.2898550724637681	0.5217391304347826	0.07082653117108072
0.3188405797101449	0.4057971014492754	0.3571339006934536
0.33333333333333337	0.7971014492753623	0.028370620644046537
0.1449275362318841	0.43478260869565216	0.22299914716467456
0.7101449275362319	0.24637681159420294	0.35405981055624625
0.536231884057971	0.1449275362318841	0.05645660549082114
0.36231884057971014	0.04347826086956523	0.019142461290255326
0.13043478260869565	0.6956521739130436	0.051191392778598764
0.33333333333333337	0.9710144927536233	0.15778687421923832
0.6086956521739131	0.8840579710144928	0.08971705381041381
0.4057971014492754	0.9130434782608695	0.020576242872713365
0.7681159420289856	0.5942028985507247	0.10121574278122554
0.9130434782608695	0.536231884057971	0.12020238437813253
0.7971014492753623	0.855072463768116	0.18356220075686755
0.5217391304347826	0.07246376811594199	0.023653996639976926
0.24637681159420294	0.8840579710144928	0.028898658695677468
0.6231884057971014	0.15942028985507245	0.07106126302829473
0.2753623188405797	0.7101449275362319	0.05443258118941813
0.927536231884058	0.6086956521739131	0.1263084850565994
0.7971014492753623	0.5652173913043479	0.08886341962311708
0.6666666666666667	0.1884057971014493	0.16689200210518387
0.0	0.9710144927536233	0.02600609803182127
0.42028985507246375	0.9130434782608695	0.015147019777873439
0.9855072463768118	0.8260869565217392	0.005575677559314208
0.7101449275362319	0.07246376811594199	0.10262661905256126
0.2608695652173913	0.7101449275362319	0.059411657170924156
0.2318840579710145	0.7246376811594203	0.05431975968657792
0.855072463768116	0.36231884057971014	0.20501243522229778
0.5797101449275363	0.7246376811594203	0.09371476439268997
0.05797101449275362	0.8695652173913043	0.05788307915362575
0.463768115942029	0.30434782608695654	0.2497871405104815
0.5942028985507247	0.8115942028985508	0.03597912526676093
0.6811594202898551	0.6231884057971014	0.2135930143465476
0.1739130434782609	0.782608695652174	0.0439930790105542
0.8260869565217392	0.6231884057971014	0.14365177263209042
0.7101449275362319	0.1884057971014493	0.45473782861991313
0.5507246376811594	0.33333333333333337	0.09850273002088471
0.8985507246376813	0.24637681159420294	0.22443196019097456
0.8260869565217392	0.5652173913043479	0.09821858622379485
0.2318840579710145	0.7536231884057971	0.05520430193472373
0.1884057971014493	0.08695652173913046	0.5175064271340593
0.36231884057971014	0.05797101449275362	0.0285211684455881
0.2028985507246377	0.9420289855072465	0.030299451453625635
0.5217391304347826	0.927536231884058	0.011294438296883596
0.30434782608695654	0.6231884057971014	0.07074413472389696
0.2318840579710145	0.11594202898550723	0.41352559559863805
1.0	0.5507246376811594	0.037116212632716514
0.4927536231884059	0.6521739130434783	0.20915526373289486
0.05797101449275362	0.04347826086956523	0.021190837844191117
0.08695652173913046	0.24637681159420294	0.07074675890015487
0.5507246376811594	0.21739130434782608	0.07998194076569622
0.8985507246376813	0.43478260869565216	0.11130290091248897
0.6521739130434783	0.391304347826087	0.20110631029084766
0.7246376811594203	0.5942028985507247	0.107669555590965
0.7391304347826086	0.536231884057971	0.12895969252724246
0.014492753623188382	0.11594202898550723	0.03794432176266179
0.9130434782608695	0.463768115942029	0.13158686552633517
0.15942028985507245	0.7536231884057971	0.05280659699397703
0.05797101449275362	0.08695652173913046	0.07782790413034699
0.4782608695652174	0.8260869565217392	0.022412963514028515
0.2028985507246377	0.2028985507246377	0.257238794411983
0.855072463768116	0.463768115942029	0.21007768557172163
0.6521739130434783	0.42028985507246375	0.37441313366797263
0.33333333333333337	0.6376811594202898	0.14501094269135317
0.13043478260869565	0.8260869565217392	0.03416932675994442
0.24637681159420294	0.2753623188405797	0.23034963507711514
0.463768115942029	0.36231884057971014	0.09289223459669883
0.8985507246376813	0.2898550724637681	0.2895545458300518
0.30434782608695654	0.927536231884058	0.02992427525865256
0.8405797101449275	0.21739130434782608	0.2371285818366749
1.0	0.014492753623188382	0.00026315085143636664
0.536231884057971	0.15942028985507245	0.061222088962868404
0.7246376811594203	0.7971014492753623	0.11729509268078443
0.4782608695652174	0.1739130434782609	0.1877923076294258
0.2898550724637681	0.9710144927536233	0.10997501441312234
0.9565217391304348	0.5652173913043479	0.18134144191173007
0.855072463768116	0.8840579710144928	0.02971386707355157
0.8115942028985508	1.0	0.002789303907726569
0.8840579710144928	0.7246376811594203	0.11937253144972002
0.9420289855072465	0.2898550724637681	0.22315773754934823
0.6666666666666667	0.2028985507246377	0.17805265651548846
0.855072463768116	0.7971014492753623	0.04509042255036924
0.7971014492753623	0.9130434782608695	0.022693046196761067
0.2028985507246377	0.07246376811594199	0.34232166833070776
0.9855072463768118	0.6376811594202898	0.08622354288069888
0.5797101449275363	0.1739130434782609	0.09669799126451552
0.10144927536231885	0.07246376811594199	0.08394422239983185
0.2608695652173913	0.13043478260869565	0.2485697164037796
0.782608695652174	0.43478260869565216	0.11867611365736025
0.6521739130434783	0.7391304347826086	0.1356193003651815
0.5797101449275363	0.10144927536231885	0.09692725569602997
0.04347826086956523	0.4057971014492754	0.07968051153381632
0.7681159420289856	0.391304347826087	0.11169786111583833
0.8695652173913043	0.6521739130434783	0.1899258693466953
0.4927536231884059	0.11594202898550723	0.13273569378529063
0.8695652173913043	0.7246376811594203	0.1427890046710281
0.6376811594202898	0.8695652173913043	0.12276880823989547
0.7536231884057971	0.42028985507246375	0.15182400826023912
0.9855072463768118	0.6086956521739131	0.07657255770261069
0.5797101449275363	0.536231884057971	0.08793941013429887
0.1449275362318841	0.4927536231884059	0.2657351348593667
0.2753623188405797	0.8840579710144928	0.028881580640250565
0.8985507246376813	0.2753623188405797	0.28525663803802387
0.8115942028985508	0.43478260869565216	0.10788425401149922
0.1739130434782609	0.7101449275362319	0.059829819432306586
0.7246376811594203	0.6521739130434783	0.19866538819174331
0.7246376811594203	0.8260869565217392	0.2572290690568476
0.10144927536231885	0.04347826086956523	0.026963733956374063
0.43478260869565216	0.8695652173913043	0.016954802728076628
0.2753623188405797	0.37681159420289856	0.4269153687043952
0.927536231884058	0.2028985507246377	0.07382960919643995
0.8115942028985508	0.927536231884058	0.020343733753544077
0.2898550724637681	0.1739130434782609	0.13109069879919208
0.43478260869565216	0.30434782608695654	0.1575038164063006
0.8115942028985508	0.5217391304347826	0.09983445597496284
0.2608695652173913	0.10144927536231885	0.25794648895249045
0.1449275362318841	0.8405797101449275	0.038294477639892716
0.36231884057971014	0.9130434782608695	0.05015979066727593
0.8695652173913043	0.1739130434782609	0.13737046940181447
0.3188405797101449	0.15942028985507245	0.15326862378502007
0.6811594202898551	0.5942028985507247	0.2146625601047794
0.7391304347826086	0.5797101449275363	0.10481815287592508
0.7391304347826086	0.07246376811594199	0.10241159892022086
0.1449275362318841	0.33333333333333337	0.4827117699531377
0.391304347826087	0.9710144927536233	0.15033267521957
0.04347826086956523	0.8260869565217392	0.022176135107201723
0.1449275362318841	0.855072463768116	0.0436325957609976
0.6376811594202898	0.04347826086956523	0.02572591295831959
0.1449275362318841	0.4782608695652174	0.4623353367853103
0.42028985507246375	0.7681159420289856	0.019515727131280757
0.5217391304347826	0.9420289855072465	0.010455884316085658
0.7681159420289856	0.5797101449275363	0.09660618257178238
0.1739130434782609	0.37681159420289856	0.44412205901393625
0.04347826086956523	0.33333333333333337	0.013507558286567675
0.2608695652173913	0.21739130434782608	0.12608540178936423
0.8695652173913043	0.4782608695652174	0.20271513580291906
0.9710144927536233	0.7246376811594203	0.02630071842713948
0.15942028985507245	0.536231884057971	0.04221435836347917
0.33333333333333337	0.10144927536231885	0.26317822469516494
0.5072463768115942	0.927536231884058	0.010768606502003942
0.3478260869565218	0.04347826086956523	0.02253421716819975
0.2608695652173913	0.7971014492753623	0.08041605930210317
0.536231884057971	0.4057971014492754	0.09564480875801694
0.13043478260869565	0.6086956521739131	0.037600562084302326
0.6376811594202898	0.9710144927536233	0.041300277880220906
0.21739130434782608	0.8115942028985508	0.03885636232627553
0.42028985507246375	0.08695652173913046	0.04906510242073717
0.391304347826087	0.5652173913043479	0.20370538736774613
0.4782608695652174	0.9855072463768118	0.03573182409178592
0.8115942028985508	0.8115942028985508	0.10386302336577836
0.6376811594202898	0.6521739130434783	0.2027023033783727
1.0	0.3478260869565218	0.03099309286713643
0.7681159420289856	0.21739130434782608	0.44009687845085027
0.37681159420289856	0.2753623188405797	0.2370753787895522
0.0	0.08695652173913046	0.02644177930951434
0.43478260869565216	0.2753623188405797	0.131289799761074
0.04347826086956523	0.11594202898550723	0.05969408401341995
0.43478260869565216	0.927536231884058	0.012281146700780617
0.536231884057971	0.8115942028985508	0.02418228596980962
0.04347826086956523	0.5797101449275363	0.1559854712000663
0.04347826086956523	0.2898550724637681	0.015301137237201067
0.2028985507246377	0.5942028985507247	0.04340998350726345
0.36231884057971014	0.5507246376811594	0.13005082422395495
0.7681159420289856	0.6956521739130436	0.39285992992213503
0.3188405797101449	0.43478260869565216	0.3088018993390083
0.5652173913043479	0.8405797101449275	0.033893916923802996
0.6376811594202898	0.4057971014492754	0.3135440581960927
0.3188405797101449	0.42028985507246375	0.3448521314668237
0.5652173913043479	0.08695652173913046	0.07474390644660427
0.6666666666666667	0.6666666666666667	0.24520591481390452
0.30434782608695654	0.7101449275362319	0.04725589921078196
0.6811594202898551	0.6956521739130436	0.26476415903396744
0.1884057971014493	0.6086956521739131	0.040830284907861954
0.6376811594202898	0.391304347826087	0.20588578240609198
0.4927536231884059	0.5072463768115942	0.05782771505983613
0.2028985507246377	0.4782608695652174	0.1723302314093518
0.5507246376811594	0.2028985507246377	0.08040179168895346
0.2028985507246377	0.5652173913043479	0.04378947784798668
0.42028985507246375	0.42028985507246375	0.10582060962959104
0.6521739130434783	0.7536231884057971	0.09092894526338195
0.9420289855072465	0.0	0.001455124308947196
0.4057971014492754	0.02898550724637685	0.007533234505914416
0.02898550724637685	0.0	0.0007105460063301279
0.5652173913043479	0.536231884057971	0.08063435979759265
0.7971014492753623	0.5217391304347826	0.09637563154172163
0.7391304347826086	0.10144927536231885	0.193874751136757
0.30434782608695654	0.8115942028985508	0.046465004492780966
0.8695652173913043	0.014492753623188382	0.027528946077917248
0.6521739130434783	0.3478260869565218	0.053793574374629026
0.42028985507246375	0.1739130434782609	0.19825538253682604
0.2753623188405797	0.15942028985507245	0.14747383494806907
0.782608695652174	0.1884057971014493	0.3241705413339676
0.7101449275362319	0.4927536231884059	0.2090003127349785
0.24637681159420294	0.8260869565217392	0.051070690472232554
0.7391304347826086	0.9710144927536233	0.016506351692099682
0.7681159420289856	0.36231884057971014	0.1158436397940044
0.05797101449275362	0.6086956521739131	0.012364809721634364
0.7246376811594203	0.4782608695652174	0.16897372063504398
0.5507246376811594	0.9130434782608695	0.018286637621181115
0.7536231884057971	0.5507246376811594	0.11032210945555243
1.0	0.11594202898550723	0.005662034010318326
0.4057971014492754	0.21739130434782608	0.1538449242468146
0.7536231884057971	0.6086956521739131	0.11871404907093695
0.4927536231884059	0.8115942028985508	0.0231147972240854
0.42028985507246375	0.9710144927536233	0.07458672554830185
0.37681159420289856	0.9565217391304348	0.10887357363043612
0.1449275362318841	0.6521739130434783	0.0734918381324454
0.7681159420289856	0.7971014492753623	0.16358313292835147
0.1739130434782609	0.1449275362318841	0.4054253638932355
0.2318840579710145	0.2028985507246377	0.19455837194914802
0.7536231884057971	0.6811594202898551	0.32561684972043337
0.21739130434782608	0.8260869565217392	0.034137101715859465
1.0	0.6956521739130436	0.017831362292286726
0.44927536231884063	0.8695652173913043	0.017218436321242352
0.5797101449275363	0.014492753623188382	0.039846344587418744
0.9130434782608695	0.9420289855072465	0.01158174614709851
0.10144927536231885	0.0	0.004300476124146469
0.43478260869565216	0.43478260869565216	0.0861513761157592
0.08695652173913046	0.7971014492753623	0.019216553563702582
0.9565217391304348	0.8985507246376813	0.007327642288795719
0.08695652173913046	0.0	0.0032526475430846393
0.37681159420289856	0.7971014492753623	0.025708431070040248
0.8695652173913043	0.07246376811594199	0.12017667882251018
0.2898550724637681	0.5507246376811594	0.05698252959192719
0.8840579710144928	0.9130434782608695	0.027691755458143615
0.6086956521739131	0.4057971014492754	0.26387245318030417
0.9710144927536233	0.07246376811594199	0.006741642653001738
0.536231884057971	0.8840579710144928	0.020651716684533413
0.6956521739130436	0.8695652173913043	0.13632378308279522
0.6086956521739131	0.9130434782608695	0.07961878250326367
0.014492753623188382	0.4782608695652174	0.014388337889670075
0.9565217391304348	0.6376811594202898	0.14979371033553485
0.2318840579710145	0.6376811594202898	0.1295517336506844
0.463768115942029	0.37681159420289856	0.07109744460987774
0.30434782608695654	0.5507246376811594	0.06117603263748234
0.463768115942029	0.15942028985507245	0.22382492655655364
0.1884057971014493	0.6666666666666667	0.10061649478949247
0.8695652173913043	0.37681159420289856	0.18621173189460657
0.014492753623188382	0.7246376811594203	0.005085574855472125
0.782608695652174	0.5072463768115942	0.10345817629222122
0.30434782608695654	0.2318840579710145	0.15148808114781886
0.1884057971014493	0.5942028985507247	0.035803944466012094
0.6086956521739131	0.8260869565217392	0.05559650232325948
0.2028985507246377	0.36231884057971014	0.623113840176093
0.7681159420289856	0.782608695652174	0.2217038806589997
0.855072463768116	0.5797101449275363	0.10477881625223816
0.8840579710144928	0.05797101449275362	0.07344574295167709
0.5507246376811594	0.0	0.01494934179198774
0.42028985507246375	0.8695652173913043	0.01775175207693814
0.33333333333333337	0.6956521739130436	0.07211250323752728
0.5507246376811594	0.782608695652174	0.023479504936838067
0.6086956521739131	0.11594202898550723	0.08036023895842558
0.8260869565217392	0.33333333333333337	0.28276816918573233
0.1449275362318841	0.8840579710144928	0.05636130060796654
0.24637681159420294	0.7971014492753623	0.06952503861048007
0.5072463768115942	0.2608695652173913	0.06672812620463062
0.2318840579710145	0.1884057971014493	0.2355827986929854
0.9855072463768118	0.21739130434782608	0.03158292700446862
0.11594202898550723	0.1739130434782609	0.09295184458623587
0.07246376811594199	0.15942028985507245	0.06889670357630946
0.6376811594202898	0.3478260869565218	0.04845527205222714
0.4782608695652174	0.6231884057971014	0.3492620241001662
0.6666666666666667	0.13043478260869565	0.1169097006248393
0.05797101449275362	0.42028985507246375	0.07536946622425017
0.6811594202898551	0.4927536231884059	0.3662496273294663
0.5507246376811594	0.30434782608695654	0.07920379012198131
0.43478260869565216	1.0	0.022645475235371724
0.07246376811594199	0.37681159420289856	0.09163917884659757
0.15942028985507245	0.8115942028985508	0.036741855246356404
0.5507246376811594	0.6231884057971014	0.12527739942533167
0.2898550724637681	0.536231884057971	0.06286863836831236
0.855072463768116	0.9710144927536233	0.047122932583333346
0.04347826086956523	0.8840579710144928	0.05934137403555407
0.4782608695652174	0.7536231884057971	0.024292393267861763
0.30434782608695654	0.6376811594202898	0.11895507864830875
0.37681159420289856	0.11594202898550723	0.24370825540370042
0.7971014492753623	0.4057971014492754	0.09039585127776785
0.9855072463768118	0.4927536231884059	0.08062421309214259
0.21739130434782608	0.43478260869565216	0.27011763947002154
0.43478260869565216	0.21739130434782608	0.11923708847686815
0.5942028985507247	0.02898550724637685	0.047340501996296476
0.2028985507246377	0.9855072463768118	0.026611148354170847
0.07246376811594199	0.3188405797101449	0.023703152180159396
0.8260869565217392	0.014492753623188382	0.041341883948780224
0.0	0.014492753623188382	0.0009478507980843058
0.3478260869565218	0.5217391304347826	0.13882360784294068
0.6376811594202898	0.4782608695652174	0.32292533776823595
0.1739130434782609	0.8260869565217392	0.03438800407077404
0.2753623188405797	0.2608695652173913	0.20195010382253317
0.05797101449275362	0.782608695652174	0.011123156927960776
0.6956521739130436	0.6521739130434783	0.20148619684835745
0.6086956521739131	0.43478260869565216	0.21485658085701495
0.30434782608695654	0.3478260869565218	0.31065557725143644
0.04347826086956523	1.0	0.017720694366136304
0.36231884057971014	0.391304347826087	0.24853855416693557
0.07246376811594199	0.7681159420289856	0.011989090247597915
0.536231884057971	0.8695652173913043	0.023084071832594144
0.9710144927536233	0.9565217391304348	0.0027948407934136237
0.7391304347826086	1.0	0.004069921437000899
0.44927536231884063	0.536231884057971	0.12239868296784086
0.1739130434782609	0.9565217391304348	0.029903499819280473
0.536231884057971	0.5072463768115942	0.05941565640217084
0.6086956521739131	0.44927536231884063	0.17730496022065803
0.07246376811594199	0.5942028985507247	0.07195710907560152
0.8260869565217392	0.927536231884058	0.027348710557196197
0.536231884057971	0.6811594202898551	0.1083113469421167
0.43478260869565216	0.07246376811594199	0.041296666912986446
0.1884057971014493	0.9130434782608695	0.03838410110215429
0.9420289855072465	0.927536231884058	0.006025440141708902
0.5507246376811594	0.42028985507246375	0.10421304681196976
0.07246376811594199	0.2318840579710145	0.04153857496694198
0.6666666666666667	0.43478260869565216	0.3556163027056526
0.2608695652173913	0.1449275362318841	0.1880060785722365
0.2898550724637681	0.30434782608695654	0.27968161395845165
0.8260869565217392	0.04347826086956523	0.08258630668036668
1.0	0.05797101449275362	0.0016423415034357678
0.1449275362318841	0.463768115942029	0.4072325879483148
0.4927536231884059	0.24637681159420294	0.06521964261114115
0.07246376811594199	0.6231884057971014	0.011284387529959347
0.9855072463768118	0.2753623188405797	0.057488521150204634
0.33333333333333337	0.07246376811594199	0.06452526310439093
0.4927536231884059	0.44927536231884063	0.043754061553164275
1.0	0.463768115942029	0.025982122443767425
0.5652173913043479	0.463768115942029	0.0786236816478982
0.02898550724637685	0.2898550724637681	0.02244262287876234
0.855072463768116	0.7101449275362319	0.18850080458936264
0.8840579710144928	0.8695652173913043	0.019491393168474806
0.02898550724637685	0.9565217391304348	0.036330863099608604
0.5797101449275363	0.5507246376811594	0.0899452813197471
0.42028985507246375	0.24637681159420294	0.12312539620483053
0.2318840579710145	0.6231884057971014	0.08431960084290822
0.3478260869565218	0.927536231884058	0.046624808963210765
0.7391304347826086	0.21739130434782608	0.497141135780118
0.11594202898550723	0.014492753623188382	0.00914843835287344
0.855072463768116	0.5942028985507247	0.10602627293062193
0.37681159420289856	0.05797101449275362	0.023817187711262826
0.10144927536231885	0.13043478260869565	0.13932757995470413
0.30434782608695654	0.391304347826087	0.3584416508124862
0.8840579710144928	0.10144927536231885	0.1099605651527103
0.9420289855072465	0.4782608695652174	0.2130765335041806
0.7391304347826086	0.05797101449275362	0.08058996346540477
0.08695652173913046	0.4782608695652174	0.3681177725960952
0.2028985507246377	0.13043478260869565	1.0
0.2028985507246377	0.2898550724637681	0.3139820533562997
0.9130434782608695	0.7246376811594203	0.07851348655053297
0.855072463768116	0.2753623188405797	0.37052800524403545
0.21739130434782608	0.6376811594202898	0.11886048951424215
0.6376811594202898	0.6956521739130436	0.20467355673737234
0.6086956521739131	0.6231884057971014	0.13909260216400163
0.2898550724637681	0.9565217391304348	0.06575274326473274
0.44927536231884063	0.1884057971014493	0.1661512030859371
0.11594202898550723	0.11594202898550723	0.15212770425973196
0.2898550724637681	0.13043478260869565	0.28217007407190736
0.6666666666666667	0.1739130434782609	0.15342239804301072
0.4057971014492754	0.9710144927536233	0.10199166137186955
0.44927536231884063	0.9130434782608695	0.012622043387710905
0.7246376811594203	0.6231884057971014	0.13588768042088226
0.37681159420289856	0.08695652173913046	0.07879996374110763
0.4927536231884059	0.7536231884057971	0.024740667795932935
0.6666666666666667	0.927536231884058	0.1596678885523906
0.8260869565217392	0.07246376811594199	0.11636457486731823
0.3188405797101449	0.014492753623188382	0.015852025933678036
0.6376811594202898	0.7971014492753623	0.04609311011094222
0.6231884057971014	0.33333333333333337	0.043210219060974844
0.7246376811594203	0.10144927536231885	0.2149718265675117
0.4782608695652174	0.014492753623188382	0.008360954676338806
0.5072463768115942	0.014492753623188382	0.004818607238774732
0.9565217391304348	0.8695652173913043	0.00829418313830199
0.44927536231884063	0.8405797101449275	0.01969393031873478
0.3478260869565218	0.4927536231884059	0.19876562999902736
0.36231884057971014	0.13043478260869565	0.28995068781860944
0.02898550724637685	0.7391304347826086	0.005492432955601575
0.6086956521739131	0.1739130434782609	0.08262729551645535
0.4927536231884059	0.6086956521739131	0.1759954412095274
0.2028985507246377	0.9565217391304348	0.030851045957557343
0.2028985507246377	0.30434782608695654	0.4368581194917915
0.6231884057971014	0.2028985507246377	0.08522407691894558
0.21739130434782608	0.30434782608695654	0.4012286043157975
0.3478260869565218	0.05797101449275362	0.03315322000921762
0.0	0.6231884057971014	0.001586467584340856
0.5797101449275363	0.9130434782608695	0.035126250250545575
0.5797101449275363	0.36231884057971014	0.08072029356611887
0.2608695652173913	0.8985507246376813	0.028772243844115183
0.7246376811594203	0.3478260869565218	0.13594764845843565
0.1884057971014493	0.43478260869565216	0.1880376586144465
0.7536231884057971	0.1739130434782609	0.5637655267767533
0.02898550724637685	0.782608695652174	0.009778085479159222
0.9710144927536233	0.5217391304347826	0.16238844030418687
0.6666666666666667	0.4057971014492754	0.2887707124649849
0.6811594202898551	0.7101449275362319	0.26800235620424856
0.2318840579710145	0.6086956521739131	0.0637773077197859
0.5797101449275363	0.0	0.030233634945025647
1.0	0.44927536231884063	0.02149685556008994
0.6811594202898551	0.07246376811594199	0.07246455340257903
0.24637681159420294	0.11594202898550723	0.30751050718607315
0.6811594202898551	0.3188405797101449	0.10454721619123622
0.7246376811594203	0.782608695652174	0.13391137565017863
0.8405797101449275	0.9565217391304348	0.037973548890863275
0.5217391304347826	0.36231884057971014	0.15643789065758923
0.5942028985507247	0.42028985507246375	0.2174240582912489
0.8985507246376813	0.37681159420289856	0.10726372695596637
0.07246376811594199	0.782608695652174	0.013611362926691224
0.7681159420289856	0.5652173913043479	0.09764916190831452
0.7391304347826086	0.9855072463768118	0.008336296368287439
0.9130434782608695	0.2028985507246377	0.09045608315633362
0.3188405797101449	0.05797101449275362	0.04511663291469207
0.8840579710144928	0.33333333333333337	0.4950025603429218
0.4927536231884059	0.2608695652173913	0.0780735673374885
0.44927536231884063	0.33333333333333337	0.14276399940345294
0.8260869565217392	0.8405797101449275	0.12107319921297614
0.11594202898550723	0.2753623188405797	0.12825881753771276
[truncated: 2,901 more rows]

## Sheet: Dataset3
Antiseptic	Antibiotic	Gene expression
0.15942028985507245	1.0	0.0034315194088411233
0.7101449275362319	0.5217391304347826	0.10965881611825999
0.13043478260869565	0.4927536231884059	0.24062433998364266
0.463768115942029	0.7681159420289856	0.006214867471221667
0.24637681159420294	0.1739130434782609	0.09943952353309399
0.6086956521739131	0.014492753623188382	0.008061858026121584
0.7246376811594203	0.3478260869565218	0.07027576158396319
0.2753623188405797	0.15942028985507245	0.0782940835262768
0.7536231884057971	0.6086956521739131	0.05870607327215579
0.5797101449275363	0.391304347826087	0.09512030843629633
0.1449275362318841	0.30434782608695654	0.3747392395702456
0.7246376811594203	0.5072463768115942	0.09301691347558637
0.6376811594202898	0.9130434782608695	0.08069860373849778
0.37681159420289856	1.0	0.05515853753797292
0.6521739130434783	0.782608695652174	0.020206039793152834
0.5507246376811594	0.927536231884058	0.003919152095183931
0.4057971014492754	0.44927536231884063	0.07244660394147742
0.8260869565217392	0.8695652173913043	0.021367243405292433
0.15942028985507245	0.33333333333333337	0.612912420461786
0.6376811594202898	0.1884057971014493	0.039400093674388806
0.7391304347826086	0.4782608695652174	0.07874253902952995
1.0	0.014492753623188382	3.336483989098915e-05
0.6956521739130436	0.02898550724637685	0.013576658390310315
0.5942028985507247	0.5652173913043479	0.046629621067888066
0.7971014492753623	0.05797101449275362	0.03363165877005655
0.1449275362318841	0.2898550724637681	0.3094263669042208
0.7971014492753623	0.8985507246376813	0.008646091390530217
0.855072463768116	0.7681159420289856	0.035349986372959906
0.6956521739130436	0.4057971014492754	0.1288708067355433
0.014492753623188382	0.7681159420289856	0.0019472638198127904
0.4782608695652174	0.9130434782608695	0.003015865934916522
0.6956521739130436	0.37681159420289856	0.05362260120162136
0.2898550724637681	0.927536231884058	0.01015195919584304
0.5652173913043479	0.4782608695652174	0.03300771605499472
0.5072463768115942	0.04347826086956523	0.0031293537673974027
0.6086956521739131	0.8405797101449275	0.029367401013927475
0.9855072463768118	0.2318840579710145	0.013329093248973333
0.30434782608695654	0.7971014492753623	0.017564769455983696
0.5942028985507247	0.8695652173913043	0.024694343404444298
0.9130434782608695	0.08695652173913046	0.01772429176821647
0.2753623188405797	0.6086956521739131	0.01915988396820465
0.6231884057971014	0.3188405797101449	0.01595125423349447
0.6521739130434783	0.7391304347826086	0.07005054213666256
0.927536231884058	0.8695652173913043	0.002236642180464078
0.9565217391304348	0.10144927536231885	0.004648517344471076
0.36231884057971014	0.5942028985507247	0.058615703430611565
0.8260869565217392	0.2753623188405797	0.1858036356697477
0.0	0.8260869565217392	0.005411339119389097
0.927536231884058	0.9855072463768118	0.0005116280152581269
0.04347826086956523	0.44927536231884063	0.023967526779293386
0.2028985507246377	0.5942028985507247	0.015520601326292526
0.536231884057971	0.7246376811594203	0.021751787413371942
0.2028985507246377	0.6521739130434783	0.06619284184940023
0.2028985507246377	0.6666666666666667	0.05580252494202701
0.927536231884058	0.36231884057971014	0.12566773991654245
0.6086956521739131	0.44927536231884063	0.10000021798375014
0.8985507246376813	0.8840579710144928	0.003465181687858608
0.42028985507246375	0.8695652173913043	0.0048169728369374665
0.8405797101449275	0.6086956521739131	0.05863446304136525
0.6956521739130436	0.8115942028985508	0.04923719643777362
0.04347826086956523	0.2898550724637681	0.003973485800472202
0.7536231884057971	0.5072463768115942	0.06467460280942196
0.30434782608695654	0.8695652173913043	0.00837377898607963
0.9130434782608695	0.3478260869565218	0.20086951604946582
0.5652173913043479	0.536231884057971	0.03516057415052499
0.7971014492753623	0.7536231884057971	0.27384291595939886
0.8405797101449275	0.8260869565217392	0.026469109659082068
0.04347826086956523	0.2028985507246377	0.00887367168311705
0.8260869565217392	0.37681159420289856	0.04112332240384147
0.9420289855072465	0.855072463768116	0.0021764345181023636
0.1884057971014493	0.8115942028985508	0.01162175447993185
0.7101449275362319	0.2753623188405797	0.1717967193675479
0.6666666666666667	0.5072463768115942	0.33922049960980366
0.9855072463768118	0.07246376811594199	0.000770211070893835
0.13043478260869565	0.44927536231884063	0.2428318724234155
0.9130434782608695	0.9420289855072465	0.0027751703062293596
0.13043478260869565	0.6086956521739131	0.012847414828481212
0.782608695652174	0.13043478260869565	0.0826570091127956
0.5652173913043479	0.855072463768116	0.011583689686852234
0.6231884057971014	0.8840579710144928	0.058244338409038546
0.02898550724637685	0.8695652173913043	0.01733275848357789
0.44927536231884063	0.8115942028985508	0.005829900093049972
0.014492753623188382	1.0	0.0061802830324435695
0.6231884057971014	0.9420289855072465	0.026037240339808337
0.855072463768116	0.4057971014492754	0.10498911250696111
0.2898550724637681	0.11594202898550723	0.2539413005512604
0.1449275362318841	0.8840579710144928	0.021898769974030726
0.1884057971014493	0.782608695652174	0.014959256970959796
0.6811594202898551	0.15942028985507245	0.1353350971158065
0.05797101449275362	0.4057971014492754	0.05011659546101136
0.7681159420289856	0.6956521739130436	0.2881162993960399
0.463768115942029	0.1884057971014493	0.09107998803486264
0.7971014492753623	0.536231884057971	0.042757435025318646
0.07246376811594199	0.05797101449275362	0.01773771773446973
0.5507246376811594	0.6521739130434783	0.0746137831306878
0.6376811594202898	0.43478260869565216	0.2317744846990416
0.9565217391304348	0.04347826086956523	0.0009409150752269145
0.08695652173913046	0.07246376811594199	0.03541440416805286
0.08695652173913046	0.6811594202898551	0.005412423602520893
0.5652173913043479	0.10144927536231885	0.0344904971624805
0.30434782608695654	0.13043478260869565	0.19943620785864416
0.536231884057971	0.2753623188405797	0.02710537223123833
0.3188405797101449	0.33333333333333337	0.17573626078223073
0.4057971014492754	0.04347826086956523	0.0027209968529531216
0.9565217391304348	0.2898550724637681	0.08107180540126291
0.44927536231884063	0.44927536231884063	0.030309314462391466
0.11594202898550723	0.1884057971014493	0.02735886572012328
0.0	0.9710144927536233	0.007922467299889453
0.2318840579710145	0.5072463768115942	0.05978367765332983
0.3478260869565218	0.9855072463768118	0.12046721886654244
0.9710144927536233	0.43478260869565216	0.04509407335991979
0.5072463768115942	0.5797101449275363	0.047444571553994425
0.391304347826087	0.9710144927536233	0.08031590948786568
0.04347826086956523	0.15942028985507245	0.0191164440206802
0.5507246376811594	0.536231884057971	0.031486793820846785
0.5652173913043479	0.9710144927536233	0.00527540839173126
0.05797101449275362	0.8405797101449275	0.01117564797491975
0.6521739130434783	0.02898550724637685	0.005601828743022398
0.1449275362318841	0.37681159420289856	0.22804052516046971
0.8840579710144928	0.4927536231884059	0.081103756928966
0.05797101449275362	0.4782608695652174	0.053847922887613225
0.43478260869565216	0.6521739130434783	0.3449694811198577
0.33333333333333337	0.782608695652174	0.008532762560380477
0.13043478260869565	0.13043478260869565	0.10096092079660289
0.5217391304347826	0.1739130434782609	0.030413693440726055
0.1884057971014493	0.927536231884058	0.011699588519260307
0.4782608695652174	0.2318840579710145	0.032512832499318696
0.2898550724637681	0.05797101449275362	0.027733268428141326
0.014492753623188382	0.8115942028985508	0.004781231728496257
0.24637681159420294	0.44927536231884063	0.14417071781473448
0.9420289855072465	0.6521739130434783	0.0792268100862561
0.6086956521739131	0.9855072463768118	0.00691507697042712
0.0	0.9565217391304348	0.009769651562727103
0.7391304347826086	0.8405797101449275	0.296834651045842
0.8985507246376813	0.855072463768116	0.004344427046449582
0.9565217391304348	0.36231884057971014	0.07348194030719657
0.43478260869565216	0.5072463768115942	0.054192913194836274
0.5072463768115942	0.2028985507246377	0.036387583127060745
0.536231884057971	0.8115942028985508	0.007204350678603824
0.9130434782608695	0.8695652173913043	0.002709217468374706
0.6666666666666667	0.33333333333333337	0.028017502737345965
0.44927536231884063	0.8695652173913043	0.0046300377113405585
0.42028985507246375	0.8115942028985508	0.005363825948513846
0.391304347826087	0.7391304347826086	0.008787692343894843
0.15942028985507245	0.2753623188405797	0.3082096277118539
0.7971014492753623	0.5507246376811594	0.041217080676105335
0.0	0.782608695652174	0.0022380469890858215
0.37681159420289856	0.782608695652174	0.007392453992002302
0.6811594202898551	0.11594202898550723	0.08585712145811208
0.8840579710144928	0.33333333333333337	0.3919204502275655
0.2318840579710145	0.6956521739130436	0.03158015509812556
1.0	0.9855072463768118	7.520553326526502e-05
0.10144927536231885	0.9855072463768118	0.00794624502592396
0.4057971014492754	0.15942028985507245	0.1260596894416525
0.5507246376811594	0.1739130434782609	0.03158924962832964
0.7246376811594203	0.1884057971014493	0.45783685848135003
0.08695652173913046	0.08695652173913046	0.04768084115459641
0.855072463768116	0.8405797101449275	0.020301959629785572
0.44927536231884063	0.08695652173913046	0.042540704610403136
0.8985507246376813	0.5797101449275363	0.04270297726583129
0.7681159420289856	0.463768115942029	0.06308497959466788
0.7681159420289856	0.5507246376811594	0.04758091700029292
0.42028985507246375	0.2608695652173913	0.06864013638160725
0.6521739130434783	0.8115942028985508	0.026152747360065957
0.24637681159420294	0.13043478260869565	0.17866201404741056
0.5942028985507247	0.8405797101449275	0.020795360385483904
0.9420289855072465	0.8695652173913043	0.0019989119241320056
0.33333333333333337	0.3478260869565218	0.16144920081543057
1.0	0.1884057971014493	0.003561415151197793
0.3188405797101449	0.5072463768115942	0.054141792797666344
0.13043478260869565	0.6811594202898551	0.020918551644415775
0.8405797101449275	0.8985507246376813	0.010208228805490523
0.36231884057971014	0.6376811594202898	0.09983063116998177
0.7971014492753623	0.5942028985507247	0.0428469097900334
0.8840579710144928	0.1739130434782609	0.05368672688941958
0.8405797101449275	0.2753623188405797	0.2264941139215816
0.5072463768115942	0.927536231884058	0.0025278252128675895
0.42028985507246375	0.7391304347826086	0.008059921339736504
0.0	0.7391304347826086	0.0010447425286780904
0.6666666666666667	0.6521739130434783	0.15833394443220966
0.5217391304347826	0.2608695652173913	0.023605985863495743
0.6521739130434783	0.9130434782608695	0.10217558862368868
0.37681159420289856	0.9565217391304348	0.05234058376888936
0.2898550724637681	0.855072463768116	0.012219173703983885
0.463768115942029	0.5942028985507247	0.27418212249180823
0.2318840579710145	0.391304347826087	0.45011343651874103
0.6811594202898551	0.391304347826087	0.09401809945072616
0.02898550724637685	0.5507246376811594	0.15889577330693472
0.7681159420289856	0.7246376811594203	0.5007083688753802
0.7536231884057971	0.08695652173913046	0.05906377352395028
0.5942028985507247	0.13043478260869565	0.04316708672643825
0.4782608695652174	0.391304347826087	0.0243091972647471
0.2028985507246377	0.6811594202898551	0.038107453314980125
0.30434782608695654	0.6956521739130436	0.025561096819101712
0.33333333333333337	0.5942028985507247	0.029932150684499094
0.927536231884058	0.391304347826087	0.07663821200916816
0.6666666666666667	0.8985507246376813	0.10560829200698996
0.9420289855072465	0.7971014492753623	0.0034420813166656772
0.7391304347826086	0.42028985507246375	0.0952327069936608
0.6666666666666667	0.3188405797101449	0.03291603707346926
0.6521739130434783	0.2753623188405797	0.03977382733987115
0.8115942028985508	0.1739130434782609	0.08950881876574825
0.4782608695652174	0.6666666666666667	0.1171208156058418
0.9710144927536233	0.5217391304347826	0.08898087724608159
0.927536231884058	0.8985507246376813	0.0018922951208204261
0.4057971014492754	0.7391304347826086	0.008166306936058923
0.8405797101449275	0.6376811594202898	0.10497635778346347
0.10144927536231885	0.5652173913043479	0.04920972026660373
0.2898550724637681	0.4057971014492754	0.2519998474991876
0.7101449275362319	0.9855072463768118	0.003832034937792112
0.21739130434782608	0.02898550724637685	0.19631246081814083
0.782608695652174	0.33333333333333337	0.12820093619000886
0.9855072463768118	0.44927536231884063	0.021548518355503744
0.3188405797101449	0.21739130434782608	0.07014146867572187
0.5942028985507247	0.5072463768115942	0.051471265219854206
0.8985507246376813	0.05797101449275362	0.017914796344377582
0.7101449275362319	0.6231884057971014	0.07281456950853352
0.5507246376811594	0.5942028985507247	0.052823750302741244
0.3478260869565218	0.33333333333333337	0.15141794201107658
0.33333333333333337	0.1884057971014493	0.07220688365162468
0.855072463768116	0.0	0.005651603688384768
0.2898550724637681	0.21739130434782608	0.0650375933465033
0.9710144927536233	0.37681159420289856	0.026216554077676077
0.30434782608695654	0.0	0.003258621701964505
0.391304347826087	0.7971014492753623	0.006597789327315531
0.1449275362318841	0.3478260869565218	0.3111863859146648
0.08695652173913046	0.37681159420289856	0.06758843488286567
0.2028985507246377	0.13043478260869565	1.0
0.05797101449275362	0.782608695652174	0.0026349812224743274
0.8840579710144928	0.04347826086956523	0.019624497606377495
0.014492753623188382	0.30434782608695654	0.003709722412487915
0.7536231884057971	0.4782608695652174	0.06831386239875088
0.5217391304347826	0.7971014492753623	0.00668378453748916
0.5797101449275363	0.04347826086956523	0.025093226289826586
0.1739130434782609	0.36231884057971014	0.4554703534175845
0.8985507246376813	0.04347826086956523	0.010936592106906281
0.014492753623188382	0.8695652173913043	0.016673702877330433
0.15942028985507245	0.7536231884057971	0.020094579391161316
0.8260869565217392	0.4057971014492754	0.044861167247331954
0.463768115942029	0.30434782608695654	0.15771728692009812
0.4782608695652174	0.36231884057971014	0.057849621161844736
0.4782608695652174	0.7681159420289856	0.006403471438945773
0.36231884057971014	0.36231884057971014	0.13111476221430804
0.9855072463768118	0.1739130434782609	0.005631039830548095
0.5072463768115942	0.8695652173913043	0.005521512946954464
0.9855072463768118	0.05797101449275362	0.0005052436082323195
0.2753623188405797	0.6231884057971014	0.02890944696392862
0.7681159420289856	0.782608695652174	0.13458610841208624
0.8695652173913043	0.2753623188405797	0.25434124459499247
0.2753623188405797	0.8695652173913043	0.010538130965597097
0.05797101449275362	0.24637681159420294	0.020251540410245544
0.7971014492753623	0.37681159420289856	0.03623344593432703
0.1884057971014493	0.536231884057971	0.014529489128495101
0.6521739130434783	0.43478260869565216	0.26600125810459657
0.24637681159420294	0.4057971014492754	0.3649504164519309
0.7101449275362319	0.4782608695652174	0.11995945232696072
0.9855072463768118	0.5217391304347826	0.03833257760899875
0.7391304347826086	0.6811594202898551	0.2225503624107172
0.4057971014492754	0.24637681159420294	0.07894737703798445
0.21739130434782608	0.782608695652174	0.017336945598982446
0.5072463768115942	0.7246376811594203	0.016065870466432125
0.4927536231884059	1.0	0.0027412886109385312
0.2028985507246377	0.08695652173913046	0.4377555572639645
0.1739130434782609	0.3188405797101449	0.6920104958923252
0.05797101449275362	0.7101449275362319	0.0015142534933108608
0.2608695652173913	0.5507246376811594	0.02878892225748899
0.5652173913043479	0.9420289855072465	0.004487584497979073
0.2318840579710145	0.7101449275362319	0.02428253184755733
1.0	0.6376811594202898	0.019497522856535512
0.7536231884057971	0.13043478260869565	0.20989162193429417
0.536231884057971	0.7391304347826086	0.01347606962762712
0.782608695652174	0.855072463768116	0.14240054949490577
0.5942028985507247	0.7246376811594203	0.05340173790164207
0.5797101449275363	0.30434782608695654	0.024669771653032763
0.2318840579710145	0.15942028985507245	0.2325053288106607
0.42028985507246375	0.2028985507246377	0.08638631625274047
0.7101449275362319	0.927536231884058	0.05767594209087933
0.8115942028985508	0.5652173913043479	0.04176078705334185
0.7971014492753623	0.36231884057971014	0.04166740073254866
0.6521739130434783	0.5797101449275363	0.1890981792803572
0.30434782608695654	0.8405797101449275	0.012315847462237427
0.13043478260869565	0.2898550724637681	0.15467850186015558
0.15942028985507245	0.07246376811594199	0.06804011553432202
0.7101449275362319	0.7971014492753623	0.0447917575105851
0.7391304347826086	0.08695652173913046	0.0710569235548536
0.8260869565217392	0.8840579710144928	0.011151612069713497
0.6956521739130436	0.4927536231884059	0.17800470361130227
0.6376811594202898	0.2753623188405797	0.028576958969919596
0.9565217391304348	0.5797101449275363	0.08964932846417617
1.0	0.2753623188405797	0.01109878715978856
0.9710144927536233	0.391304347826087	0.027343182118813078
0.536231884057971	0.1449275362318841	0.021947670072065256
0.7101449275362319	0.36231884057971014	0.05073478964569399
0.8840579710144928	0.1884057971014493	0.061877241116059516
0.5652173913043479	0.5507246376811594	0.03772134187781906
0.4057971014492754	0.33333333333333337	0.08652936066354167
0.6086956521739131	0.5797101449275363	0.05733803514478728
0.6666666666666667	0.02898550724637685	0.007274239837950072
0.6521739130434783	0.2608695652173913	0.04958982598598672
1.0	0.43478260869565216	0.004597093551207366
0.13043478260869565	1.0	0.003970304740148428
0.05797101449275362	0.927536231884058	0.02514304142135313
0.02898550724637685	0.6666666666666667	0.000811206330463956
0.11594202898550723	0.7391304347826086	0.011043884224191506
0.30434782608695654	0.4927536231884059	0.05342853965923967
0.8840579710144928	0.15942028985507245	0.049372233649334
0.15942028985507245	0.855072463768116	0.01418027174904463
0.6956521739130436	0.15942028985507245	0.2391744181571229
0.42028985507246375	0.9710144927536233	0.03171359290369595
0.536231884057971	0.463768115942029	0.020128395660537795
0.5797101449275363	0.7681159420289856	0.010334126078161962
0.15942028985507245	0.30434782608695654	0.5467121164454272
0.5652173913043479	0.9565217391304348	0.004462728637030295
0.04347826086956523	0.05797101449275362	0.01345447960052687
0.8405797101449275	0.1884057971014493	0.09917841479400129
0.10144927536231885	0.855072463768116	0.01939508957560033
0.30434782608695654	0.6666666666666667	0.07413541181852135
0.1739130434782609	0.05797101449275362	0.0834988179714642
0.8115942028985508	0.05797101449275362	0.03968331944929649
0.21739130434782608	0.9420289855072465	0.009853885808036589
0.2028985507246377	0.5217391304347826	0.024548678515376388
0.3478260869565218	0.36231884057971014	0.15150621971306757
1.0	0.782608695652174	0.0008628554235477281
0.6086956521739131	0.2608695652173913	0.029898630630734335
0.4782608695652174	0.05797101449275362	0.018412358972516855
0.7681159420289856	0.4057971014492754	0.06075529862928573
0.30434782608695654	0.44927536231884063	0.13248340374836878
0.5797101449275363	0.1884057971014493	0.04627455899428319
0.5652173913043479	0.36231884057971014	0.04002356885939428
0.4057971014492754	0.927536231884058	0.005902581932361093
0.8405797101449275	0.5942028985507247	0.050076541313105544
0.02898550724637685	0.42028985507246375	0.013313869196364845
0.5217391304347826	0.9130434782608695	0.0033524195248672006
0.24637681159420294	0.7971014492753623	0.028898406637336425
0.927536231884058	0.24637681159420294	0.09343035380542528
0.6956521739130436	0.8405797101449275	0.17149487013493223
0.7101449275362319	0.5072463768115942	0.12107969679458372
0.05797101449275362	0.6521739130434783	0.0020582607540099444
0.6666666666666667	0.4782608695652174	0.31063173539980826
0.6376811594202898	0.6231884057971014	0.11937911506774719
0.1739130434782609	0.3478260869565218	0.6122828312893088
0.44927536231884063	0.782608695652174	0.005736140597712244
0.0	0.9420289855072465	0.011852030985869658
0.9710144927536233	0.5072463768115942	0.08841255991346378
0.7246376811594203	0.2898550724637681	0.1560455548464649
0.536231884057971	0.3478260869565218	0.07954976769648904
0.5942028985507247	0.2318840579710145	0.04184674817037247
0.2898550724637681	0.9855072463768118	0.05182567882738582
0.33333333333333337	0.2318840579710145	0.08720179172450429
0.9130434782608695	0.07246376811594199	0.013684627557486406
0.9855072463768118	0.8840579710144928	0.001223378674848067
0.9565217391304348	0.2318840579710145	0.03429495001359914
0.4782608695652174	0.536231884057971	0.038098405215121194
0.7391304347826086	0.05797101449275362	0.03513494894766291
0.7536231884057971	0.536231884057971	0.05765399939430452
0.2318840579710145	0.10144927536231885	0.23792497436337598
0.2753623188405797	0.7391304347826086	0.019400713974950773
0.08695652173913046	0.42028985507246375	0.09919270392644806
0.33333333333333337	0.6811594202898551	0.05299661094798472
0.2608695652173913	0.1449275362318841	0.1080989297346485
0.6231884057971014	0.6956521739130436	0.1036759940462501
0.2318840579710145	0.11594202898550723	0.3084655861678064
0.9130434782608695	0.5217391304347826	0.06305364922091908
0.6086956521739131	1.0	0.003586276322323279
0.36231884057971014	0.15942028985507245	0.11563228393610683
0.782608695652174	0.2028985507246377	0.24528645158054183
0.3478260869565218	0.7681159420289856	0.007824009897816604
0.02898550724637685	0.44927536231884063	0.01263032677400041
0.13043478260869565	0.1449275362318841	0.09489867374855941
0.9420289855072465	0.11594202898550723	0.008994083781349893
0.9855072463768118	0.7391304347826086	0.003518713817608991
0.43478260869565216	0.2753623188405797	0.06709787777345574
0.10144927536231885	0.8985507246376813	0.03567932031512318
0.02898550724637685	0.33333333333333337	0.0024324388913133797
0.2753623188405797	0.5942028985507247	0.017855969208234346
0.21739130434782608	0.15942028985507245	0.5064878691598358
0.8695652173913043	0.8695652173913043	0.00820227015783004
0.927536231884058	0.05797101449275362	0.0047686208689389714
0.6666666666666667	0.44927536231884063	0.2506324920834262
0.2608695652173913	0.21739130434782608	0.06359110048930341
0.927536231884058	0.6231884057971014	0.07242100074425423
0.1884057971014493	0.2318840579710145	0.09983161140816181
0.10144927536231885	0.8115942028985508	0.007818978850088537
0.6231884057971014	1.0	0.004314817613599341
0.24637681159420294	0.05797101449275362	0.05038519721613887
0.8260869565217392	0.536231884057971	0.04962535333859145
0.8115942028985508	0.536231884057971	0.04467937361164027
0.8840579710144928	0.13043478260869565	0.04966111875798457
0.3478260869565218	0.6666666666666667	0.10301320736058682
0.05797101449275362	0.6666666666666667	0.0019252679683656622
0.8405797101449275	0.9710144927536233	0.009928906583617756
0.05797101449275362	0.08695652173913046	0.03354994847800907
0.4927536231884059	0.24637681159420294	0.026556334005279777
0.4057971014492754	0.9420289855072465	0.007486978619078633
0.6376811594202898	0.21739130434782608	0.04527541559156847
0.6666666666666667	0.2608695652173913	0.07842390632671031
0.8695652173913043	0.7971014492753623	0.010418832471085625
0.04347826086956523	0.855072463768116	0.014002305399533658
0.13043478260869565	0.4782608695652174	0.5395247901210252
0.6376811594202898	0.30434782608695654	0.019531336620552887
0.8840579710144928	0.9565217391304348	0.014609441498724991
0.37681159420289856	0.13043478260869565	0.17145160721642938
0.33333333333333337	0.927536231884058	0.011823976406572375
0.42028985507246375	0.014492753623188382	0.000995623469810279
0.8405797101449275	0.5072463768115942	0.06856375952890113
0.6956521739130436	0.5072463768115942	0.1746382231437119
0.6811594202898551	0.02898550724637685	0.010123278606894394
0.7246376811594203	0.15942028985507245	0.5006586990987987
0.5072463768115942	0.7536231884057971	0.007681976246873208
0.1449275362318841	0.463768115942029	0.30223225016945876
0.782608695652174	0.3478260869565218	0.07177096200116614
0.36231884057971014	0.6666666666666667	0.10959176952355408
0.5652173913043479	0.2753623188405797	0.030572752181097288
0.855072463768116	0.5072463768115942	0.0836156773446846
0.07246376811594199	0.7681159420289856	0.0029011640238176136
0.3478260869565218	0.6231884057971014	0.051370612457360465
0.30434782608695654	0.391304347826087	0.2550152106151811
0.08695652173913046	0.2608695652173913	0.024393432610588777
0.8260869565217392	0.3188405797101449	0.23101977662359202
0.5652173913043479	0.6956521739130436	0.05957341719385955
0.5507246376811594	0.5652173913043479	0.040019339017770446
0.4057971014492754	0.3188405797101449	0.09992634012641531
0.014492753623188382	0.014492753623188382	0.0002225304317660454
0.10144927536231885	0.8405797101449275	0.013819139656579648
0.1739130434782609	0.9130434782608695	0.015487990423497024
0.2608695652173913	0.7971014492753623	0.03503461779460329
0.2318840579710145	0.3188405797101449	0.41678702389292976
0.8695652173913043	0.8115942028985508	0.008467286860029824
1.0	0.6666666666666667	0.013653892917311164
0.43478260869565216	0.8260869565217392	0.00541561787464686
0.1739130434782609	0.5217391304347826	0.017202619950644274
1.0	0.391304347826087	0.002395695237036503
0.15942028985507245	0.6956521739130436	0.025631346942630497
0.782608695652174	0.7101449275362319	0.32485242018481986
0.8840579710144928	0.6811594202898551	0.0846987538579561
0.014492753623188382	0.11594202898550723	0.013002048741185443
0.1739130434782609	0.30434782608695654	0.5366234951923026
0.02898550724637685	0.2608695652173913	0.04813060034212613
0.42028985507246375	0.4927536231884059	0.060525179409860956
0.7101449275362319	0.6376811594202898	0.08951598476955086
0.9855072463768118	0.36231884057971014	0.01076685421892628
0.42028985507246375	0.9565217391304348	0.010965732484562847
0.36231884057971014	0.30434782608695654	0.16949880104259066
0.7681159420289856	0.6231884057971014	0.07442506098187321
0.782608695652174	0.1884057971014493	0.22309080540484177
0.6666666666666667	0.07246376811594199	0.021189486737470394
0.2608695652173913	0.7246376811594203	0.0211162984126743
0.6956521739130436	1.0	0.002441163920410974
0.44927536231884063	0.13043478260869565	0.11548709320537728
0.42028985507246375	0.24637681159420294	0.061617793216605016
0.7101449275362319	0.05797101449275362	0.032516394062644574
0.3478260869565218	0.2318840579710145	0.0926407069072807
0.5507246376811594	0.8840579710144928	0.007440491324051059
0.2753623188405797	0.463768115942029	0.0777184320241525
0.9565217391304348	0.5072463768115942	0.13367608442939702
0.6376811594202898	0.24637681159420294	0.04066882539109253
0.7391304347826086	0.04347826086956523	0.026599633891384006
0.4057971014492754	0.7246376811594203	0.012208398733024093
0.04347826086956523	0.8985507246376813	0.025494448277108048
0.1884057971014493	0.8840579710144928	0.013180415172427453
1.0	0.9710144927536233	0.0001712970646976711
0.8840579710144928	0.5507246376811594	0.05025030975006711
0.2318840579710145	0.6666666666666667	0.07291182996341865
0.855072463768116	0.33333333333333337	0.41384645847916934
0.1884057971014493	0.11594202898550723	0.7639422660205847
0.9710144927536233	0.6521739130434783	0.055750909768139734
0.3478260869565218	0.3188405797101449	0.16285584957409246
0.927536231884058	0.6956521739130436	0.0359770853931212
0.6086956521739131	0.7101449275362319	0.08583065329223705
0.5942028985507247	0.42028985507246375	0.13114284561551126
0.536231884057971	0.5507246376811594	0.03274431446986609
0.6231884057971014	0.2898550724637681	0.02030450319269699
0.13043478260869565	0.04347826086956523	0.010153353114456485
0.5507246376811594	0.8695652173913043	0.008354033933803462
0.04347826086956523	0.7681159420289856	0.001687995290327828
0.10144927536231885	0.43478260869565216	0.14625734491480455
0.1884057971014493	0.7246376811594203	0.02010173783215701
0.8840579710144928	0.24637681159420294	0.1671389975546516
0.1449275362318841	0.6956521739130436	0.023471177264321665
0.782608695652174	0.7391304347826086	0.4248325573104531
0.42028985507246375	0.2318840579710145	0.06181380664834775
0.11594202898550723	0.13043478260869565	0.08729905543609805
0.7681159420289856	0.37681159420289856	0.05182564637979512
0.10144927536231885	0.4927536231884059	0.16767120912834974
0.463768115942029	0.927536231884058	0.002613741637353453
0.10144927536231885	0.9420289855072465	0.022303102893730213
0.6956521739130436	0.5942028985507247	0.08087840925473451
0.13043478260869565	0.3188405797101449	0.18730356374020055
0.2028985507246377	0.5797101449275363	0.015156619790500725
0.6231884057971014	0.3478260869565218	0.01732286867106175
0.7536231884057971	0.8985507246376813	0.019078439990519596
0.21739130434782608	0.9565217391304348	0.011219688127404186
0.5797101449275363	0.3478260869565218	0.02592350505070194
0.36231884057971014	0.42028985507246375	0.18840215743366245
0.927536231884058	0.7391304347826086	0.019601119004978566
0.11594202898550723	0.5942028985507247	0.020051221843850945
0.4057971014492754	0.42028985507246375	0.06933430977590092
0.2608695652173913	0.2608695652173913	0.11919773511753684
0.2753623188405797	0.782608695652174	0.03310122619164548
0.7391304347826086	0.5217391304347826	0.0720406956489852
0.05797101449275362	0.43478260869565216	0.023600088499692005
0.9420289855072465	0.0	0.0002177778639632745
0.43478260869565216	0.4927536231884059	0.048998052970319374
0.8115942028985508	0.5797101449275363	0.041532257580074484
0.1739130434782609	0.9420289855072465	0.011004789811147107
0.7681159420289856	0.6376811594202898	0.10088016489291972
0.5942028985507247	0.9565217391304348	0.00863492010765743
0.36231884057971014	0.6086956521739131	0.05597543066518965
0.7246376811594203	0.1449275362318841	0.43516226762375176
0.9420289855072465	0.782608695652174	0.004874076160811769
0.33333333333333337	0.05797101449275362	0.013150523624208824
0.13043478260869565	0.6376811594202898	0.02033732057635795
0.8115942028985508	0.10144927536231885	0.05257736772868057
0.391304347826087	0.5072463768115942	0.08932117189970804
0.8985507246376813	0.8985507246376813	0.0039106782381077235
0.9855072463768118	0.5942028985507247	0.032311027621635624
0.08695652173913046	0.6521739130434783	0.006689269330061767
0.6086956521739131	0.8115942028985508	0.014940380738239716
0.8985507246376813	0.08695652173913046	0.031414601283810524
0.2608695652173913	0.7681159420289856	0.031536619426583576
0.6666666666666667	0.04347826086956523	0.010416922141602678
0.30434782608695654	0.08695652173913046	0.08896188338174493
0.5797101449275363	0.855072463768116	0.01609773199175775
0.463768115942029	0.15942028985507245	0.13630079059624695
0.2028985507246377	0.33333333333333337	0.6199279361226762
0.05797101449275362	0.8985507246376813	0.030774302536523693
0.05797101449275362	0.2753623188405797	0.006627598471253722
0.04347826086956523	0.11594202898550723	0.023624737776212726
0.5942028985507247	0.8115942028985508	0.012124311237716618
0.9420289855072465	0.07246376811594199	0.004007063921763597
0.6521739130434783	0.5652173913043479	0.2098047038717443
0.8840579710144928	0.6521739130434783	0.09717437794637547
0.33333333333333337	0.7246376811594203	0.012603452243137074
0.3478260869565218	0.5652173913043479	0.047181391896964055
0.9565217391304348	0.42028985507246375	0.06992594813545022
0.1739130434782609	0.4057971014492754	0.21066638050238415
0.5072463768115942	0.1739130434782609	0.04724166281020964
0.8695652173913043	0.2898550724637681	0.24955090298952715
0.04347826086956523	0.927536231884058	0.02101906976465225
0.8405797101449275	0.7101449275362319	0.1287222503410536
0.15942028985507245	0.927536231884058	0.01558953416581029
0.11594202898550723	0.7101449275362319	0.01290430807030882
0.9710144927536233	0.463768115942029	0.06840768937628429
0.08695652173913046	0.13043478260869565	0.05755837629590375
0.9710144927536233	0.42028985507246375	0.03634326231127472
0.4057971014492754	0.4782608695652174	0.07487419378928403
0.855072463768116	0.5652173913043479	0.05262141344706767
0.08695652173913046	0.5797101449275363	0.08666700711002713
0.6376811594202898	0.36231884057971014	0.026395669876064176
0.5217391304347826	0.10144927536231885	0.014043186522172898
0.2028985507246377	0.8840579710144928	0.011132905131030912
0.7536231884057971	0.463768115942029	0.0707493988614734
0.5797101449275363	0.9710144927536233	0.006162830344060297
0.3188405797101449	0.2608695652173913	0.12780554263370206
0.2028985507246377	0.8985507246376813	0.011676045509005712
0.0	0.10144927536231885	0.007722267090272053
0.5797101449275363	0.24637681159420294	0.04029867667041731
0.42028985507246375	0.43478260869565216	0.051236805112836174
0.42028985507246375	0.536231884057971	0.08110362624885223
0.855072463768116	0.1449275362318841	0.07136993154719258
0.21739130434782608	0.5942028985507247	0.02000428484133894
0.5652173913043479	0.15942028985507245	0.038019521683613354
0.21739130434782608	0.1449275362318841	0.604781679020512
0.782608695652174	0.5072463768115942	0.04891694914560334
0.30434782608695654	0.6231884057971014	0.029570447356327863
0.391304347826087	0.014492753623188382	0.0011128696279627016
0.014492753623188382	0.8405797101449275	0.009383296591488306
0.21739130434782608	0.04347826086956523	0.11561803049008743
0.13043478260869565	0.5652173913043479	0.02142987225718171
1.0	0.13043478260869565	0.001492631365280878
0.0	0.6231884057971014	0.00024071654624270244
0.1884057971014493	0.8985507246376813	0.013740702558379609
0.855072463768116	0.4782608695652174	0.11392559283100326
0.04347826086956523	0.9420289855072465	0.016672103162409867
0.33333333333333337	0.11594202898550723	0.25281739762377997
0.7391304347826086	0.8840579710144928	0.031894943260158036
0.5217391304347826	0.6231884057971014	0.060434367706902255
0.0	0.6811594202898551	0.0005134380941090589
0.8840579710144928	0.9710144927536233	0.01277712525023171
0.2898550724637681	0.7971014492753623	0.026482755537220366
0.05797101449275362	0.2318840579710145	0.01364426938318247
0.9420289855072465	0.9710144927536233	0.00043466603956893906
0.9420289855072465	0.8260869565217392	0.002357155885064398
0.30434782608695654	0.6811594202898551	0.04267848142217544
0.4782608695652174	0.7536231884057971	0.007247221984492818
0.9420289855072465	0.24637681159420294	0.06874239274194337
0.36231884057971014	0.1884057971014493	0.09715928881727809
0.0	0.5072463768115942	0.0004822465247607653
0.7246376811594203	0.8985507246376813	0.03895088711468301
0.30434782608695654	0.927536231884058	0.009520196369202628
0.10144927536231885	0.10144927536231885	0.06244242912464829
0.2898550724637681	0.24637681159420294	0.10056358785006161
0.24637681159420294	0.5942028985507247	0.02396696418510285
0.5797101449275363	0.9420289855072465	0.00674589505244316
0.0	0.4782608695652174	0.0013244562805817452
0.4782608695652174	0.6521739130434783	0.19747536783193917
0.15942028985507245	0.4057971014492754	0.2040279743266986
0.8695652173913043	0.37681159420289856	0.10673000394168579
0.07246376811594199	0.855072463768116	0.018803604481640392
0.1884057971014493	0.30434782608695654	0.4196263897808262
0.15942028985507245	0.7246376811594203	0.02284731101293671
0.391304347826087	0.08695652173913046	0.024850808976337666
0.3478260869565218	0.1739130434782609	0.08841486475070444
0.782608695652174	0.1449275362318841	0.11126383692706825
0.42028985507246375	0.7536231884057971	0.00616901941939756
0.2318840579710145	0.6086956521739131	0.025782894874507106
0.37681159420289856	0.08695652173913046	0.03410567817698405
0.6376811594202898	0.463768115942029	0.21054298852566686
0.8840579710144928	0.6666666666666667	0.09466156074302605
0.24637681159420294	0.463768115942029	0.11123125612294593
0.1449275362318841	0.7681159420289856	0.01637529680977886
0.2898550724637681	0.391304347826087	0.27180158885540434
0.6086956521739131	0.9130434782608695	0.0345755607639669
0.8260869565217392	0.3478260869565218	0.0864661614831123
0.1884057971014493	0.2028985507246377	0.10584125131463429
0.11594202898550723	0.6231884057971014	0.012105797818685838
0.4782608695652174	0.855072463768116	0.00570610643632048
0.463768115942029	0.4782608695652174	0.02721694308503545
0.7536231884057971	0.5652173913043479	0.04957731909033652
0.536231884057971	0.10144927536231885	0.014299838435477363
0.5217391304347826	0.463768115942029	0.016807822536965174
0.6376811594202898	0.4782608695652174	0.22195119283719797
0.391304347826087	0.7246376811594203	0.012828923028851467
0.44927536231884063	0.36231884057971014	0.037828954365014635
0.927536231884058	0.7971014492753623	0.0040297973237900225
0.8985507246376813	0.44927536231884063	0.06164799036225217
0.6086956521739131	0.6666666666666667	0.0877732102536858
0.014492753623188382	0.2028985507246377	0.0986453545273636
0.10144927536231885	0.2318840579710145	0.029242559599973662
0.02898550724637685	0.391304347826087	0.024699497579582144
0.37681159420289856	0.07246376811594199	0.013917547725675942
0.5797101449275363	0.43478260869565216	0.07021190095928338
0.927536231884058	0.4927536231884059	0.09796474490067947
0.9565217391304348	0.9855072463768118	0.00017256950375242432
0.02898550724637685	0.9855072463768118	0.0071171776571965694
0.5217391304347826	0.4057971014492754	0.03177235860560321
0.855072463768116	0.536231884057971	0.0636291657375936
0.8260869565217392	0.02898550724637685	0.024307747888348396
0.0	0.24637681159420294	0.15974464685888087
0.7246376811594203	0.6956521739130436	0.27406280044589953
0.0	0.8115942028985508	0.0039797672933583085
0.2753623188405797	0.2753623188405797	0.13623804148354163
0.3188405797101449	0.7971014492753623	0.011555631512342207
0.463768115942029	0.2028985507246377	0.06578447986336415
0.391304347826087	0.30434782608695654	0.13549882247382541
0.24637681159420294	0.8260869565217392	0.019227769624583994
0.6231884057971014	0.5797101449275363	0.08004966584541491
0.6086956521739131	0.6231884057971014	0.07244203642068657
0.6521739130434783	0.8695652173913043	0.06902465491200274
0.1739130434782609	0.7246376811594203	0.021909874856773898
0.11594202898550723	0.21739130434782608	0.025435597961957955
0.9420289855072465	0.2318840579710145	0.04698415021283391
0.8260869565217392	0.8260869565217392	0.043601393937796995
0.43478260869565216	0.37681159420289856	0.0386845303082
0.08695652173913046	0.4782608695652174	0.26421858591692676
0.7391304347826086	0.5507246376811594	0.05852788756732751
0.7681159420289856	0.43478260869565216	0.06900256621430714
0.2608695652173913	0.5217391304347826	0.039213606015582346
0.2318840579710145	0.014492753623188382	0.2712970455345685
0.1739130434782609	0.21739130434782608	0.06389912282494553
0.05797101449275362	0.2608695652173913	0.014493750515963813
0.7536231884057971	0.391304347826087	0.06407732380749862
0.782608695652174	0.782608695652174	0.13652061435694599
0.5797101449275363	0.15942028985507245	0.043671704676537186
1.0	0.5652173913043479	0.012778525561663711
0.855072463768116	0.5797101449275363	0.04974651658297817
0.02898550724637685	0.7391304347826086	0.0010781434069885327
0.782608695652174	0.6231884057971014	0.07149100471588342
0.3478260869565218	0.8840579710144928	0.011649934920934904
0.7971014492753623	0.2318840579710145	0.21076141558667605
0.7681159420289856	0.7101449275362319	0.4060938444302286
0.1449275362318841	0.6376811594202898	0.023545664468911272
0.536231884057971	0.1739130434782609	0.026751758471056344
0.15942028985507245	0.7681159420289856	0.018116321908015875
0.3188405797101449	0.6811594202898551	0.04703067613229399
0.9130434782608695	0.7101449275362319	0.03963272112437165
0.6956521739130436	0.07246376811594199	0.04086038362320528
0.5942028985507247	0.463768115942029	0.06094417957505479
0.8405797101449275	0.5652173913043479	0.04983701108355563
0.9565217391304348	0.44927536231884063	0.09624391200253525
0.5217391304347826	0.5507246376811594	0.03176097966766228
0.6956521739130436	0.10144927536231885	0.09644160734833791
0.0	0.6376811594202898	0.0003539377829671307
0.2898550724637681	1.0	0.022928696918859758
0.8695652173913043	0.7101449275362319	0.08851761822392806
0.8840579710144928	0.391304347826087	0.06685830521265924
0.1739130434782609	0.8985507246376813	0.016372688351051864
0.1884057971014493	0.36231884057971014	0.501876098468356
0.02898550724637685	0.5942028985507247	0.002941678886787049
0.8695652173913043	0.15942028985507245	0.06492181586150315
0.2028985507246377	0.2753623188405797	0.1588394274269633
0.07246376811594199	0.02898550724637685	0.0023580969560572955
0.2753623188405797	0.1884057971014493	0.060982622092885685
0.8115942028985508	0.5217391304347826	0.04665874399588698
0.9130434782608695	0.15942028985507245	0.024645933054778232
0.7971014492753623	0.6086956521739131	0.05182244227249984
0.13043478260869565	0.2318840579710145	0.06870841784174746
0.33333333333333337	0.37681159420289856	0.19417140861110105
0.7246376811594203	0.927536231884058	0.03969125569282108
0.6811594202898551	0.5942028985507247	0.12893302094691486
0.33333333333333337	0.1449275362318841	0.12799895025612343
0.6956521739130436	0.6086956521739131	0.08265650893907608
0.1884057971014493	0.2608695652173913	0.1607796861285915
0.7391304347826086	0.7101449275362319	0.41667925265789707
0.8695652173913043	0.11594202898550723	0.0678547093607993
0.8115942028985508	0.7536231884057971	0.18877469391615864
0.33333333333333337	0.8260869565217392	0.008871889746581346
0.391304347826087	0.7101449275362319	0.020648060196587718
0.43478260869565216	0.8405797101449275	0.0052271141773466
0.3478260869565218	0.8260869565217392	0.009104606278975571
0.5507246376811594	0.6231884057971014	0.06305090075523846
0.4927536231884059	0.8985507246376813	0.0037079704666440057
0.04347826086956523	0.9855072463768118	0.006775248420281076
0.7391304347826086	0.782608695652174	0.09245533627038141
0.9130434782608695	0.37681159420289856	0.06327071860166408
0.5942028985507247	0.5942028985507247	0.05548034300646218
0.2898550724637681	0.7391304347826086	0.015304114159251259
0.6521739130434783	0.9420289855072465	0.04629794109751978
0.04347826086956523	0.13043478260869565	0.02348179336157335
0.8115942028985508	0.9710144927536233	0.0020210161181024497
0.11594202898550723	0.4782608695652174	0.6135365619113788
0.5942028985507247	0.21739130434782608	0.04420823021559299
0.7391304347826086	0.3188405797101449	0.1441590551655014
0.9710144927536233	0.9855072463768118	0.00014023379455215866
0.8115942028985508	1.0	0.0004693957591916306
0.5072463768115942	0.855072463768116	0.006285319593503963
0.36231884057971014	0.1449275362318841	0.1455864772189982
0.9420289855072465	0.4057971014492754	0.082496522451414
0.8115942028985508	0.07246376811594199	0.04644288796465983
0.014492753623188382	0.2608695652173913	0.09333120177087095
0.5942028985507247	0.8985507246376813	0.024614743886491892
0.391304347826087	0.1884057971014493	0.11647204383923179
0.782608695652174	0.2898550724637681	0.15669267478675386
0.4927536231884059	0.0	0.0005675400698993002
0.782608695652174	0.9855072463768118	0.0006260398226878234
0.8840579710144928	0.43478260869565216	0.0846425555601147
0.463768115942029	0.6811594202898551	0.06841530652896621
0.11594202898550723	0.2608695652173913	0.07820675826272215
0.7971014492753623	0.5072463768115942	0.046852213278363586
0.30434782608695654	0.5797101449275363	0.01986777626466047
0.05797101449275362	0.7681159420289856	0.0021029583410527154
0.8115942028985508	0.4057971014492754	0.038532123972477454
0.37681159420289856	0.7101449275362319	0.02155731511358937
0.36231884057971014	0.07246376811594199	0.01781151785286186
0.1449275362318841	0.2753623188405797	0.25695872088614236
0.21739130434782608	0.1884057971014493	0.25065265045652596
0.1449275362318841	0.4927536231884059	0.17124997617928644
0.08695652173913046	0.5507246376811594	0.05003439675233663
0.1449275362318841	0.927536231884058	0.018432820157900605
0.8695652173913043	0.5507246376811594	0.05672739982333454
0.7246376811594203	0.8405797101449275	0.2666301687803825
0.0	0.07246376811594199	0.008019277995459413
0.10144927536231885	0.4057971014492754	0.19112750296131256
0.5942028985507247	0.33333333333333337	0.019172309176156997
0.33333333333333337	0.2608695652173913	0.13174354905043598
0.5652173913043479	0.5072463768115942	0.03324346160923652
0.7681159420289856	0.04347826086956523	0.0249976730197043
0.8985507246376813	0.21739130434782608	0.07211543629943987
0.2898550724637681	0.7246376811594203	0.01543118318554236
0.5797101449275363	0.7536231884057971	0.0149730891437868
0.5072463768115942	0.2318840579710145	0.024737557620840366
0.9855072463768118	0.02898550724637685	0.00018584020891487097
0.42028985507246375	0.5942028985507247	0.5839867191981412
0.11594202898550723	1.0	0.0044951851416186765
0.7536231884057971	0.37681159420289856	0.059280394538451554
0.5942028985507247	0.6811594202898551	0.08200732981514171
0.7391304347826086	0.6086956521739131	0.05830556239854905
0.4057971014492754	0.6376811594202898	0.25556714937388303
0.9855072463768118	0.0	3.9621125050871485e-05
0.8260869565217392	0.7971014492753623	0.04087432048165147
0.6956521739130436	0.04347826086956523	0.01898882185982347
0.4057971014492754	0.782608695652174	0.00554935682258179
0.3188405797101449	0.2898550724637681	0.16219460431889754
0.21739130434782608	0.4057971014492754	0.34041346543088863
0.6376811594202898	0.0	0.0024305261793440384
0.855072463768116	0.2318840579710145	0.18732443052240227
0.21739130434782608	0.463768115942029	0.1079679040131575
0.8840579710144928	0.5217391304347826	0.061808541835099616
0.6956521739130436	0.1884057971014493	0.24241145960194557
0.6521739130434783	1.0	0.004672557077912813
0.6811594202898551	0.08695652173913046	0.04482963610922907
0.30434782608695654	0.7391304347826086	0.011918385351094957
0.7536231884057971	0.5797101449275363	0.04798453365075048
0.3188405797101449	0.5652173913043479	0.027010600124461985
0.8405797101449275	0.2608695652173913	0.2379922152678795
0.2318840579710145	0.8840579710144928	0.009153716563404933
0.8840579710144928	0.927536231884058	0.011444707684813498
0.2753623188405797	0.9565217391304348	0.02434165096930002
0.33333333333333337	0.07246376811594199	0.02618326770327615
0.1449275362318841	0.014492753623188382	0.005446319715158644
0.36231884057971014	0.33333333333333337	0.14157241509146132
0.33333333333333337	0.5507246376811594	0.03967265789593504
0.2898550724637681	0.36231884057971014	0.26576012525336057
0.5072463768115942	0.7971014492753623	0.0066586153338903335
0.5072463768115942	0.4057971014492754	0.024538058084166366
0.8695652173913043	0.782608695652174	0.015269257267454936
1.0	0.6086956521739131	0.014421340244207125
0.7536231884057971	0.6521739130434783	0.1314169641657051
0.2753623188405797	0.42028985507246375	0.21604644264694725
0.391304347826087	0.8840579710144928	0.009245248185858276
0.1739130434782609	0.8840579710144928	0.015747861989755023
0.1739130434782609	0.13043478260869565	0.35414108289823887
0.10144927536231885	0.9565217391304348	0.01638597189206847
0.6956521739130436	0.11594202898550723	0.14020727048938
0.6666666666666667	0.2898550724637681	0.0476692953433313
0.8695652173913043	0.43478260869565216	0.1272328223338716
0.4782608695652174	0.8260869565217392	0.00652423511403229
0.2753623188405797	0.536231884057971	0.027326177530982564
0.15942028985507245	0.9420289855072465	0.012458120634171068
0.4927536231884059	0.2028985507246377	0.049109927351122365
0.44927536231884063	0.3188405797101449	0.09864453359041707
0.7246376811594203	0.6811594202898551	0.20109942555675048
0.7246376811594203	0.8115942028985508	0.07685022716131422
0.9855072463768118	0.782608695652174	0.001632648796658158
0.014492753623188382	0.05797101449275362	0.00795143698344752
0.855072463768116	0.1739130434782609	0.08313631524126866
0.7681159420289856	0.9565217391304348	0.003969595408781481
0.9420289855072465	0.4782608695652174	0.1276680953758707
0.36231884057971014	0.10144927536231885	0.11362985022891081
0.05797101449275362	0.13043478260869565	0.03190217328262286
0.9420289855072465	0.5797101449275363	0.08524422299969905
0.6521739130434783	0.5072463768115942	0.320387436345353
0.7536231884057971	0.9420289855072465	0.011019766342633497
0.391304347826087	0.37681159420289856	0.08747688924240965
0.391304347826087	0.11594202898550723	0.11393228414971557
0.9710144927536233	0.4782608695652174	0.07849079503311754
0.1449275362318841	0.7971014492753623	0.012691470401184386
0.8985507246376813	0.1449275362318841	0.03395385753019566
0.7681159420289856	0.9420289855072465	0.006775848680273065
0.5217391304347826	0.391304347826087	0.04054957362546205
0.21739130434782608	0.6956521739130436	0.029688747958095275
0.7681159420289856	0.5797101449275363	0.04466966286601761
0.43478260869565216	0.6086956521739131	0.931428989246375
0.536231884057971	0.2898550724637681	0.03600515689238238
0.24637681159420294	0.2318840579710145	0.08695079390787999
0.014492753623188382	0.07246376811594199	0.012273499856000023
0.08695652173913046	0.8985507246376813	0.037386387093139115
0.0	0.391304347826087	0.012230173428454186
0.3188405797101449	0.44927536231884063	0.166965236971888
0.8260869565217392	0.6376811594202898	0.10389162308658356
0.5217391304347826	0.42028985507246375	0.024224670408676558
0.7391304347826086	0.7971014492753623	0.0718811602632531
0.6086956521739131	0.42028985507246375	0.16800001236050496
0.2898550724637681	0.6811594202898551	0.041052450279209785
0.8840579710144928	0.8695652173913043	0.0054391260751905915
0.2608695652173913	0.10144927536231885	0.1646061437130797
0.4782608695652174	0.30434782608695654	0.22854319485337266
0.391304347826087	0.6376811594202898	0.16151649823010464
0.43478260869565216	0.9565217391304348	0.008263905213682653
0.6956521739130436	0.6956521739130436	0.18782100583212918
0.5072463768115942	0.2753623188405797	0.04482818249421104
0.07246376811594199	0.6231884057971014	0.002684066458222969
0.42028985507246375	0.1449275362318841	0.1100788901883948
0.2318840579710145	0.3478260869565218	0.6019160214162378
0.2028985507246377	1.0	0.0041917271904096534
0.4057971014492754	0.6666666666666667	0.12577071882397461
0.1739130434782609	0.6086956521739131	0.011776159568758012
0.6521739130434783	0.6666666666666667	0.14165595877990336
0.5942028985507247	0.11594202898550723	0.04425030126033735
0.1449275362318841	0.6521739130434783	0.031099135509013564
0.24637681159420294	0.2028985507246377	0.07356658380802149
0.6811594202898551	0.6231884057971014	0.1280796691803205
0.5072463768115942	0.014492753623188382	0.0009160728719638817
0.536231884057971	0.13043478260869565	0.019493274802127276
0.5072463768115942	0.6666666666666667	0.07065296278645411
0.3478260869565218	0.9565217391304348	0.0499753462838032
0.9565217391304348	0.7391304347826086	0.00981917474642095
0.9130434782608695	0.36231884057971014	0.09198636262133951
0.15942028985507245	0.1884057971014493	0.05737070402351797
0.2898550724637681	0.6086956521739131	0.018139773056255568
0.44927536231884063	0.21739130434782608	0.05125402413479985
0.7971014492753623	0.1449275362318841	0.07505714018483799
0.7536231884057971	0.855072463768116	0.19518810351955893
0.391304347826087	0.2318840579710145	0.08959031602442398
0.927536231884058	0.9710144927536233	0.0007985599227706968
0.9710144927536233	0.7101449275362319	0.0106458122174095
0.014492753623188382	0.8260869565217392	0.006694268718483383
0.43478260869565216	0.9130434782608695	0.003286384984774857
0.11594202898550723	0.07246376811594199	0.03760482498966681
0.2753623188405797	0.4782608695652174	0.05979415187047752
0.2318840579710145	0.2318840579710145	0.10645489397447264
0.6521739130434783	0.6811594202898551	0.1389979498931791
0.05797101449275362	0.6086956521739131	0.003018575466370777
0.463768115942029	0.4927536231884059	0.030518443826058554
0.2898550724637681	0.9710144927536233	0.05304393923606932
0.5072463768115942	0.8260869565217392	0.00703356873969634
0.13043478260869565	0.5072463768115942	0.08221096816436971
0.463768115942029	0.1449275362318841	0.14551747663930356
0.6956521739130436	0.9130434782608695	0.08727406371682195
0.014492753623188382	0.463768115942029	0.007848904920261614
0.463768115942029	0.8695652173913043	0.004827338656709304
0.6956521739130436	0.43478260869565216	0.15697211850791673
0.7246376811594203	0.7101449275362319	0.3393386404727972
0.014492753623188382	0.04347826086956523	0.003151866695765719
0.04347826086956523	0.1739130434782609	0.014616424403935369
0.15942028985507245	0.7391304347826086	0.02161727793445413
0.43478260869565216	0.014492753623188382	0.0014047410836960385
0.07246376811594199	1.0	0.0055614608705484595
0.13043478260869565	0.782608695652174	0.01154289694986394
0.07246376811594199	0.11594202898550723	0.04429945744568168
0.0	0.42028985507246375	0.005282608186167596
0.3478260869565218	0.37681159420289856	0.16820601306170668
0.37681159420289856	0.391304347826087	0.12073343258591217
0.8840579710144928	0.014492753623188382	0.005184903482873252
0.855072463768116	0.9565217391304348	0.021086957684936063
0.43478260869565216	0.3188405797101449	0.07773282317633894
0.15942028985507245	0.5652173913043479	0.010819039734104833
0.391304347826087	0.3188405797101449	0.1234828152763885
0.5072463768115942	0.8985507246376813	0.0038552989003962884
0.9420289855072465	0.927536231884058	0.0012105891738342029
0.21739130434782608	0.2753623188405797	0.14952846235949693
0.6231884057971014	0.5217391304347826	0.11132756948755694
0.1449275362318841	0.8260869565217392	0.01189083972444331
0.6956521739130436	0.13043478260869565	0.18578668385624295
0.37681159420289856	0.1884057971014493	0.110171207612072
0.9855072463768118	0.536231884057971	0.03869294574538384
0.782608695652174	0.3188405797101449	0.16420342168994437
0.6521739130434783	0.4057971014492754	0.2137660804668668
0.927536231884058	0.1884057971014493	0.02471025142037628
0.6956521739130436	0.2318840579710145	0.22253609303848082
0.9130434782608695	0.2028985507246377	0.04094125416612963
0.855072463768116	0.463768115942029	0.12528493300405386
0.10144927536231885	0.6811594202898551	0.009470938968901731
0.1449275362318841	0.7536231884057971	0.018381577257831433
0.6521739130434783	0.6956521739130436	0.14207993342939584
0.2898550724637681	0.2028985507246377	0.0601599731568176
0.391304347826087	0.13043478260869565	0.14273673810583518
0.21739130434782608	0.8405797101449275	0.009863955170921259
0.04347826086956523	0.536231884057971	0.058927893862152136
0.15942028985507245	0.44927536231884063	0.11007880553837562
0.9130434782608695	0.014492753623188382	0.0014247958429225028
0.30434782608695654	0.42028985507246375	0.22295457535272353
0.8260869565217392	0.6666666666666667	0.1433010513855706
0.5507246376811594	0.37681159420289856	0.05512607333179671
0.4927536231884059	0.9855072463768118	0.009279988552537291
0.6811594202898551	0.2318840579710145	0.15929962806036316
0.927536231884058	0.5072463768115942	0.09575354156570287
0.8260869565217392	0.927536231884058	0.008461715599985669
0.7681159420289856	0.8985507246376813	0.013824954515151722
0.4057971014492754	0.391304347826087	0.06667298552796523
0.6231884057971014	0.6811594202898551	0.09905857857684087
0.7681159420289856	0.30434782608695654	0.1574599394945738
0.5507246376811594	0.7246376811594203	0.026871284979739167
0.6521739130434783	0.37681159420289856	0.05367204839541337
0.927536231884058	0.07246376811594199	0.007207787071746872
0.37681159420289856	0.2753623188405797	0.1471337218783889
0.15942028985507245	0.2898550724637681	0.4112175627048401
0.2028985507246377	0.9710144927536233	0.010623387945772016
0.7971014492753623	0.5797101449275363	0.03991259247327302
0.08695652173913046	0.4927536231884059	0.07744062972446666
0.8840579710144928	0.8405797101449275	0.006941553881397866
0.2898550724637681	0.8405797101449275	0.016070270391093034
0.391304347826087	0.1739130434782609	0.1264377154283145
0.8695652173913043	0.21739130434782608	0.12647321319828997
0.7681159420289856	0.4927536231884059	0.05761184163822207
0.5217391304347826	0.5652173913043479	0.03764308010277802
0.463768115942029	0.6956521739130436	0.03608283183930967
0.9710144927536233	0.536231884057971	0.08700497303533299
0.30434782608695654	0.30434782608695654	0.17445873413654361
0.6376811594202898	0.44927536231884063	0.2095797879030051
0.7246376811594203	0.2028985507246377	0.40268259013489666
0.8840579710144928	0.10144927536231885	0.05303469710289259
0.2028985507246377	0.15942028985507245	0.6876043905299252
0.7101449275362319	0.3188405797101449	0.09749302614978855
0.8985507246376813	0.7971014492753623	0.005603798571922947
0.9420289855072465	0.014492753623188382	0.0004549221726247556
0.5217391304347826	0.6086956521739131	0.055401372929304075
0.014492753623188382	0.2318840579710145	0.1902499270116096
0.9130434782608695	0.1449275362318841	0.023228275661213844
0.6521739130434783	0.9855072463768118	0.008967487338255807
0.10144927536231885	0.21739130434782608	0.016444108439611988
0.9855072463768118	0.3478260869565218	0.025443557406814095
0.4782608695652174	0.2898550724637681	0.1359810925172452
0.7246376811594203	0.6231884057971014	0.07023461502921297
0.6086956521739131	0.5942028985507247	0.06097610441073052
0.13043478260869565	0.5507246376811594	0.02490781133646396
0.42028985507246375	0.15942028985507245	0.11678616022233718
0.11594202898550723	0.6666666666666667	0.017428593633526116
0.21739130434782608	0.2898550724637681	0.19422783559895343
0.536231884057971	0.02898550724637685	0.003295149563001532
0.02898550724637685	0.1449275362318841	0.021482829527796485
0.2608695652173913	0.8260869565217392	0.023852339045226233
0.855072463768116	0.24637681159420294	0.23326152920990972
0.02898550724637685	0.08695652173913046	0.018647075777404824
0.8985507246376813	0.37681159420289856	0.05131680726711005
0.10144927536231885	0.014492753623188382	0.0015559741650354908
0.05797101449275362	0.5507246376811594	0.21415067341770902
0.1739130434782609	0.5942028985507247	0.010014214074294182
0.855072463768116	0.5217391304347826	0.07204821351716104
0.6811594202898551	0.8260869565217392	0.08088280904453285
0.927536231884058	0.30434782608695654	0.2779142694432788
0.927536231884058	0.5217391304347826	0.09177924613930487
0.391304347826087	0.855072463768116	0.008203166613285058
0.8985507246376813	0.9710144927536233	0.005625772654774718
0.07246376811594199	0.8985507246376813	0.035643904479850066
0.13043478260869565	0.43478260869565216	0.17604358114747876
0.782608695652174	0.36231884057971014	0.04829422498227577
0.2898550724637681	0.0	0.005387010081099486
0.7246376811594203	0.9710144927536233	0.006345191480235083
0.8405797101449275	0.15942028985507245	0.07493239361692251
0.5507246376811594	0.42028985507246375	0.04939069896625846
0.43478260869565216	0.15942028985507245	0.11383875969667527
0.6956521739130436	0.1739130434782609	0.24386705154346297
0.5652173913043479	0.1449275362318841	0.0368713735121053
0.8695652173913043	0.6231884057971014	0.07086095145378345
0.5942028985507247	0.1449275362318841	0.04197027477186846
0.6666666666666667	0.05797101449275362	0.014912386069650332
0.8260869565217392	0.9565217391304348	0.006303175437052402
0.43478260869565216	0.10144927536231885	0.044032394402827545
0.7536231884057971	0.1739130434782609	0.4660436132963918
0.07246376811594199	0.6811594202898551	0.0029944963850786293
0.3188405797101449	0.42028985507246375	0.2422289088230083
0.02898550724637685	0.6521739130434783	0.0008330291693787858
0.44927536231884063	0.1739130434782609	0.11176579068867705
0.7971014492753623	0.2898550724637681	0.14378838883661157
0.1449275362318841	0.5217391304347826	0.029910934027822366
0.536231884057971	0.5942028985507247	0.050789948913636467
0.9130434782608695	0.855072463768116	0.0031373585655987205
0.1884057971014493	0.5652173913043479	0.011846330586322094
0.9710144927536233	0.07246376811594199	0.001394084782642411
0.4782608695652174	0.02898550724637685	0.004162419109779818
0.6086956521739131	0.8985507246376813	0.041006470070950846
0.7101449275362319	0.8695652173913043	0.06990045029480889
0.7391304347826086	0.8260869565217392	0.18352630052380925
0.8840579710144928	0.11594202898550723	0.05201834915092342
0.7971014492753623	0.7246376811594203	0.29886424811666623
0.04347826086956523	0.5217391304347826	0.007210302020053503
0.7971014492753623	0.6811594202898551	0.16194593752746017
0.1449275362318841	0.05797101449275362	0.02494750609639184
0.5072463768115942	0.43478260869565216	0.016278858638356538
0.5797101449275363	0.4782608695652174	0.042661394195271436
0.02898550724637685	0.536231884057971	0.051035532864354666
0.36231884057971014	0.463768115942029	0.17038461730402812
0.21739130434782608	0.5217391304347826	0.03473117803407086
0.7971014492753623	0.4927536231884059	0.04988492983463056
0.4057971014492754	0.0	0.0005113351569503818
0.9565217391304348	0.014492753623188382	0.000293776526351794
0.30434782608695654	0.15942028985507245	0.07942683805672117
0.5507246376811594	0.7536231884057971	0.010194357567574763
0.4057971014492754	0.9565217391304348	0.01751393918397585
0.33333333333333337	0.9130434782608695	0.010047196707623184
0.36231884057971014	0.6521739130434783	0.13496751808807525
0.536231884057971	0.15942028985507245	0.024426836617919452
0.4927536231884059	0.6086956521739131	0.09902006882937739
0.10144927536231885	0.6231884057971014	0.00834125188237766
0.1739130434782609	0.4782608695652174	0.14010064090496602
0.4057971014492754	0.13043478260869565	0.11399464070715366
0.37681159420289856	0.927536231884058	0.01887126930544079
0.5942028985507247	0.05797101449275362	0.030123122867880214
0.5797101449275363	0.6231884057971014	0.0681345377098807
0.44927536231884063	0.24637681159420294	0.039475895606758786
0.1739130434782609	0.8695652173913043	0.014167731109286628
0.10144927536231885	0.24637681159420294	0.0448749883740927
0.7971014492753623	0.0	0.008355961263566162
0.11594202898550723	0.2028985507246377	0.020991973526498932
0.5797101449275363	0.5072463768115942	0.0404014920849992
0.014492753623188382	0.21739130434782608	0.1396805049355641
0.4927536231884059	0.8405797101449275	0.006536985861684893
0.927536231884058	0.9130434782608695	0.0017785173801005173
0.3188405797101449	0.6376811594202898	0.06646255975454418
0.7681159420289856	0.15942028985507245	0.25704619026965564
0.7246376811594203	0.8840579710144928	0.039110903135202324
0.6956521739130436	0.7246376811594203	0.17930438343786806
0.02898550724637685	0.927536231884058	0.01925651768420112
0.9565217391304348	0.8840579710144928	0.0016984771840692452
0.927536231884058	0.2753623188405797	0.1611377604555592
0.9420289855072465	0.43478260869565216	0.09255616087582012
0.855072463768116	0.04347826086956523	0.03790685454611479
0.30434782608695654	0.07246376811594199	0.03681981117144977
0.02898550724637685	0.30434782608695654	0.0034707402335576935
0.9130434782608695	0.02898550724637685	0.0029544346513606526
0.37681159420289856	0.1449275362318841	0.14753767499576825
0.4782608695652174	0.42028985507246375	0.018794480830866583
0.11594202898550723	0.11594202898550723	0.08159193724562194
0.9565217391304348	0.8405797101449275	0.0019366750135520092
0.2898550724637681	0.7536231884057971	0.017607887923892684
0.8260869565217392	0.33333333333333337	0.18600440919151887
0.43478260869565216	0.2608695652173913	0.05457059297195361
0.21739130434782608	0.5652173913043479	0.02164027543246842
0.5507246376811594	0.6376811594202898	0.0696744390599543
0.014492753623188382	0.7536231884057971	0.0015086886921990548
0.7101449275362319	0.7246376811594203	0.2411759077725931
0.15942028985507245	0.4927536231884059	0.11247896460812556
0.5942028985507247	0.1739130434782609	0.04240351347336562
0.782608695652174	0.04347826086956523	0.0249010326687339
0.11594202898550723	0.8260869565217392	0.010654356353653586
0.9420289855072465	0.9130434782608695	0.0014579532548252283
0.014492753623188382	0.8985507246376813	0.02150575107374881
0.7536231884057971	0.2608695652173913	0.2754880390575508
0.782608695652174	0.15942028985507245	0.1486819663856179
0.9565217391304348	0.11594202898550723	0.006009452441760782
0.37681159420289856	0.7681159420289856	0.00730296515084885
0.855072463768116	0.7246376811594203	0.0937451699750203
0.6811594202898551	0.6521739130434783	0.14042250966674916
0.05797101449275362	0.11594202898550723	0.032822962309281105
0.8260869565217392	0.9420289855072465	0.007763529461933797
0.463768115942029	0.3188405797101449	0.16233675380723678
0.6811594202898551	0.07246376811594199	0.030525357152362577
0.30434782608695654	0.5072463768115942	0.04137155730321358
0.8840579710144928	0.3188405797101449	0.4335984484364682
0.4927536231884059	0.7681159420289856	0.006506970310153974
0.7971014492753623	0.391304347826087	0.036861090468941725
0.8405797101449275	0.014492753623188382	0.014095243184568573
0.7101449275362319	0.5797101449275363	0.05977361120419174
0.5942028985507247	0.782608695652174	0.01043675656366101
0.4057971014492754	0.4057971014492754	0.06786470024149241
0.5942028985507247	0.3478260869565218	0.021552876809310857
0.463768115942029	0.6231884057971014	0.5117412562427317
0.8115942028985508	0.4782608695652174	0.056537974867781095
0.1884057971014493	0.014492753623188382	0.12569053169476635
0.5652173913043479	0.7536231884057971	0.012157093008046231
0.5072463768115942	0.391304347826087	0.03267623692421368
0.8985507246376813	0.782608695652174	0.008533070250185992
0.6521739130434783	0.855072463768116	0.07393373670394335
0.2753623188405797	0.6666666666666667	0.07020323378968972
0.3188405797101449	0.2318840579710145	0.08341199168080302
0.6231884057971014	0.7536231884057971	0.028204430402035206
0.2608695652173913	0.927536231884058	0.010561228071978755
0.0	0.014492753623188382	0.000133634206503933
0.014492753623188382	0.7971014492753623	0.003468296318028337
0.24637681159420294	0.37681159420289856	0.4735023107789708
0.8840579710144928	0.7101449275362319	0.06956619410589816
0.36231884057971014	0.08695652173913046	0.045121040385330394
0.6231884057971014	0.4057971014492754	0.19477011413300374
0.463768115942029	0.8985507246376813	0.003594417863529624
0.4782608695652174	0.0	0.0007936504378047241
0.3478260869565218	0.6521739130434783	0.12519111844652736
0.782608695652174	0.9420289855072465	0.004524704042509911
0.6086956521739131	0.10144927536231885	0.03405192149656326
0.9855072463768118	0.1884057971014493	0.006787979859747867
0.014492753623188382	0.7101449275362319	0.0008302121877181288
0.2318840579710145	0.2898550724637681	0.1882585369815728
0.9420289855072465	0.5217391304347826	0.12689455549132528
0.8695652173913043	0.04347826086956523	0.030007770884384742
0.5217391304347826	0.21739130434782608	0.026144928284247575
0.9420289855072465	0.7681159420289856	0.0072005416114084494
0.1739130434782609	0.0	0.0527158835040793
0.2898550724637681	0.6666666666666667	0.06981092155350249
0.43478260869565216	1.0	0.006612652428653698
0.6086956521739131	0.1884057971014493	0.03826672905804789
0.33333333333333337	0.8840579710144928	0.008470446008398141
0.30434782608695654	0.2753623188405797	0.14294246083248024
0.33333333333333337	0.8985507246376813	0.009043387856504865
0.2753623188405797	0.2608695652173913	0.11888299848320268
0.30434782608695654	0.536231884057971	0.02797913189126782
0.8695652173913043	0.05797101449275362	0.045571338351299125
0.7391304347826086	0.7246376811594203	0.4468916887241971
0.7536231884057971	0.8405797101449275	0.2972342845685135
0.7971014492753623	0.9420289855072465	0.003793199932185675
0.5942028985507247	0.5797101449275363	0.050109941419747006
0.782608695652174	0.6376811594202898	0.0982991529078703
0.8260869565217392	0.21739130434782608	0.14331911433166222
0.05797101449275362	1.0	0.005149339300313614
0.02898550724637685	0.8840579710144928	0.02103176234919997
0.08695652173913046	0.11594202898550723	0.05704499173669775
0.8985507246376813	0.5507246376811594	0.04715693066564245
0.2028985507246377	0.5072463768115942	0.038206663674117694
0.21739130434782608	0.7391304347826086	0.018077899480131592
0.11594202898550723	0.05797101449275362	0.020048012207987985
0.21739130434782608	0.9710144927536233	0.013376845805250557
0.05797101449275362	0.391304347826087	0.04727883154591414
0.8405797101449275	0.4782608695652174	0.08634196260520734
0.1884057971014493	0.5072463768115942	0.03202925701573653
0.13043478260869565	0.42028985507246375	0.20461995318189674
1.0	0.2028985507246377	0.004267622132521174
0.5072463768115942	0.7101449275362319	0.02402000728281061
0.37681159420289856	0.536231884057971	0.08173201350981987
0.04347826086956523	0.4057971014492754	0.03461104917314556
0.927536231884058	0.014492753623188382	0.0007628843791817672
0.8840579710144928	0.6231884057971014	0.0655341926087999
0.8115942028985508	0.24637681159420294	0.19785239081275424
0.7971014492753623	0.9130434782608695	0.006630778499604244
0.1739130434782609	0.6376811594202898	0.031976201476493625
0.9855072463768118	0.04347826086956523	0.00031628309069131144
0.2608695652173913	0.04347826086956523	0.06030173610252712
0.04347826086956523	0.7971014492753623	0.0030183850525924523
0.7971014492753623	0.13043478260869565	0.06172937120332781
0.6376811594202898	0.7971014492753623	0.016796426843466668
0.4782608695652174	0.8405797101449275	0.00623174237764633
0.9420289855072465	0.13043478260869565	0.010563251673766344
0.2028985507246377	0.782608695652174	0.01498981580020399
0.05797101449275362	0.42028985507246375	0.032154702949348156
0.536231884057971	0.2028985507246377	0.02883729142421685
0.4927536231884059	0.6666666666666667	0.08782262845295238
0.9565217391304348	0.3478260869565218	0.1350221427158969
0.8985507246376813	0.6086956521739131	0.04963217779047507
0.11594202898550723	0.10144927536231885	0.06980918251205326
0.04347826086956523	0.2608695652173913	0.0204673312522821
0.5507246376811594	0.9565217391304348	0.003659694670070874
0.44927536231884063	0.6376811594202898	0.6188934704722329
0.927536231884058	0.2608695652173913	0.13081914612894918
0.6086956521739131	0.6086956521739131	0.06620905976614883
0.927536231884058	0.11594202898550723	0.013753428249908708
0.15942028985507245	0.6231884057971014	0.01566919961916347
0.014492753623188382	0.391304347826087	0.017749735816929967
0.4927536231884059	0.33333333333333337	0.2952482207773257
0.44927536231884063	0.8260869565217392	0.005755953849725688
0.927536231884058	0.9420289855072465	0.0013880827382849422
0.391304347826087	0.4782608695652174	0.09954312895057009
0.6376811594202898	0.6376811594202898	0.11989295184536439
0.3478260869565218	0.9130434782608695	0.014581012190371898
0.8840579710144928	0.4782608695652174	0.09083163136642154
0.2898550724637681	0.8840579710144928	0.00843065638961982
0.014492753623188382	0.2898550724637681	0.009168190173945321
0.5652173913043479	0.02898550724637685	0.014054378064347135
0.7246376811594203	0.855072463768116	0.17918648264824208
0.2318840579710145	0.2028985507246377	0.11313444170423397
0.9130434782608695	0.2318840579710145	0.08004991983321354
0.7681159420289856	0.8840579710144928	0.021457533308422407
0.04347826086956523	0.5652173913043479	0.30123497543351263
0.7101449275362319	1.0	0.0017038483067203956
0.07246376811594199	0.04347826086956523	0.006895073687192079
0.4057971014492754	0.30434782608695654	0.10979206110195229
0.36231884057971014	0.5507246376811594	0.06625878973184589
0.24637681159420294	0.5797101449275363	0.025658621854485218
0.1884057971014493	0.44927536231884063	0.0845571161554862
0.7971014492753623	0.2028985507246377	0.17007581663176033
0.1884057971014493	0.37681159420289856	0.3841610654785681
0.6956521739130436	0.7391304347826086	0.12678224454367285
0.5652173913043479	0.4057971014492754	0.08838200751126471
0.927536231884058	0.44927536231884063	0.0821794207271246
0.44927536231884063	0.1884057971014493	0.09173011068334883
0.4782608695652174	0.8115942028985508	0.006565256862447673
0.2608695652173913	0.6956521739130436	0.03020507589178508
0.33333333333333337	0.08695652173913046	0.06849179655526766
0.536231884057971	0.855072463768116	0.007501422316132809
0.9565217391304348	0.6811594202898551	0.034085757084617
0.5507246376811594	1.0	0.0017200989135801635
0.7971014492753623	0.7101449275362319	0.24462776977589845
0.927536231884058	0.927536231884058	0.0016157227463047313
0.33333333333333337	0.6231884057971014	0.04192785175075338
0.8405797101449275	0.9130434782608695	0.01176641172606813
0.0	0.6086956521739131	0.00018633459971602786
0.5942028985507247	0.5217391304347826	0.048396726438253136
0.21739130434782608	0.7246376811594203	0.019412042687227963
0.9420289855072465	1.0	0.00012192549187032569
0.3188405797101449	0.9130434782608695	0.008120375019384589
0.5217391304347826	0.9855072463768118	0.005691273561076446
0.6956521739130436	0.2608695652173913	0.17205863321277445
0.10144927536231885	0.33333333333333337	0.03694074658204799
0.13043478260869565	0.536231884057971	0.03099526351349994
0.10144927536231885	0.7536231884057971	0.006473894771433031
0.6811594202898551	0.42028985507246375	0.20178501293644763
0.10144927536231885	0.7246376811594203	0.007420341276159172
0.8840579710144928	0.6376811594202898	0.08486218539998559
0.6811594202898551	1.0	0.0032984477987459855
0.9130434782608695	0.13043478260869565	0.022604833618951
0.8985507246376813	0.07246376811594199	0.0254178104437958
0.6811594202898551	0.44927536231884063	0.20057633581301332
0.463768115942029	0.44927536231884063	0.02316860922322291
0.5942028985507247	0.391304347826087	0.10611629564256525
0.7536231884057971	0.7536231884057971	0.32115360902508555
0.33333333333333337	0.3188405797101449	0.1667622848688098
0.3188405797101449	0.4782608695652174	0.09520347044808493
0.782608695652174	0.9710144927536233	0.0014113395874252685
0.33333333333333337	0.24637681159420294	0.10778406098788823
0.3188405797101449	0.8695652173913043	0.007572424728770335
0.5797101449275363	0.05797101449275362	0.031552800967066474
0.391304347826087	0.42028985507246375	0.0984716403231795
0.5217391304347826	0.9565217391304348	0.00340824852271592
0.13043478260869565	0.927536231884058	0.02188082957074392
0.02898550724637685	0.6811594202898551	0.000763316814923773
1.0	0.8840579710144928	0.0008819354007573496
0.6811594202898551	0.6811594202898551	0.15596845518195404
0.2898550724637681	0.1449275362318841	0.11073391337196664
0.44927536231884063	0.7101449275362319	0.021640844731098025
0.5217391304347826	0.2318840579710145	0.023340808655723994
0.42028985507246375	0.4782608695652174	0.05732833745856333
0.7536231884057971	0.1449275362318841	0.3100914172553978
0.11594202898550723	0.8405797101449275	0.013662982764531336
0.9420289855072465	0.3478260869565218	0.22225645223809112
0.2318840579710145	0.463768115942029	0.1186387068579725
0.24637681159420294	0.9420289855072465	0.011770041203605685
0.8115942028985508	0.11594202898550723	0.054195553882030116
0.9710144927536233	0.7971014492753623	0.0020651589201705904
0.44927536231884063	0.33333333333333337	0.07499153914453109
0.8695652173913043	0.2028985507246377	0.10011877103980737
0.855072463768116	0.07246376811594199	0.06931672888638167
0.9130434782608695	0.33333333333333337	0.4567216877402126
0.10144927536231885	0.30434782608695654	0.024952774692832407
0.8405797101449275	0.5217391304347826	0.061625598835769665
0.4782608695652174	0.9710144927536233	0.012226182761858757
0.37681159420289856	0.7536231884057971	0.007840171808505292
0.2318840579710145	0.8260869565217392	0.014343343392518144
0.42028985507246375	0.782608695652174	0.0052705272407545896
0.9710144927536233	0.33333333333333337	0.1332599882923591
0.7971014492753623	0.21739130434782608	0.1921514321756523
0.014492753623188382	0.10144927536231885	0.011976529909541645
0.463768115942029	0.8840579710144928	0.004202511850758511
1.0	0.3478260869565218	0.00996837844356672
0.13043478260869565	0.9420289855072465	0.01696341431153091
0.1884057971014493	0.7391304347826086	0.01863842369771969
0.3188405797101449	0.6231884057971014	0.0345892304393586
0.927536231884058	0.6376811594202898	0.08218021280530997
0.3188405797101449	0.4057971014492754	0.25377763249867274
0.1739130434782609	0.2753623188405797	0.26223788837966155
0.30434782608695654	0.4782608695652174	0.07090180861095426
0.6521739130434783	0.13043478260869565	0.03383125320442356
0.2898550724637681	0.3188405797101449	0.21128928520528187
0.2898550724637681	0.13043478260869565	0.18548119579376024
0.1739130434782609	0.014492753623188382	0.04565824007675356
1.0	0.9420289855072465	0.0004715976416258928
0.8840579710144928	0.42028985507246375	0.07531275962964508
0.6086956521739131	0.5217391304347826	0.06723347658943452
0.1739130434782609	0.855072463768116	0.012534429421900422
0.463768115942029	0.5217391304347826	0.040666932418686824
0.2318840579710145	0.9130434782608695	0.009788424546463885
0.8840579710144928	0.21739130434782608	0.09602365319624452
0.7681159420289856	0.2898550724637681	0.17075027859752206
0.9420289855072465	0.2753623188405797	0.11619473687571552
0.43478260869565216	0.6956521739130436	0.03601785777108406
0.5072463768115942	0.44927536231884063	0.015246839539534813
0.391304347826087	0.36231884057971014	0.08858645808345225
0.8115942028985508	0.6811594202898551	0.15128858625055394
0.5942028985507247	0.8840579710144928	0.02592765289899842
0.8985507246376813	0.2898550724637681	0.19196678708270742
0.8840579710144928	0.9420289855072465	0.01390138856628228
0.391304347826087	0.2608695652173913	0.11061132967983163
0.8840579710144928	0.6086956521739131	0.051042822627658954
0.463768115942029	0.3478260869565218	0.07162586236447809
0.5507246376811594	0.7101449275362319	0.03960546257550187
0.855072463768116	0.36231884057971014	0.12128527543955782
0.7101449275362319	0.9710144927536233	0.008692596816165883
0.7536231884057971	0.1884057971014493	0.46916234185112365
0.1884057971014493	0.0	0.15289630156841882
0.927536231884058	0.2028985507246377	0.03128837455589203
0.2608695652173913	0.36231884057971014	0.41692578073227027
0.014492753623188382	0.6811594202898551	0.0006776981582235761
0.2608695652173913	0.44927536231884063	0.123461926197919
0.15942028985507245	0.5942028985507247	0.009653962559280874
0.2028985507246377	0.6956521739130436	0.02780366700876302
0.5507246376811594	0.5797101449275363	0.04630661593428969
0.7246376811594203	0.11594202898550723	0.21210251542893954
0.8115942028985508	0.7971014492753623	0.05858423216936763
0.2028985507246377	0.7246376811594203	0.01902568875440765
0.07246376811594199	0.2608695652173913	0.01678744525153624
0.3188405797101449	0.782608695652174	0.01098301326451644
0.391304347826087	0.43478260869565216	0.1016468728196566
0.855072463768116	0.3188405797101449	0.46520820076366937
0.1884057971014493	0.9710144927536233	0.009124886590860843
0.7246376811594203	0.37681159420289856	0.060732335281236255
0.24637681159420294	0.42028985507246375	0.28420285352061575
0.5797101449275363	0.7971014492753623	0.008776860307746793
0.2898550724637681	0.1884057971014493	0.06173123045437046
0.927536231884058	0.5652173913043479	0.07282613045835287
0.0	0.2028985507246377	0.11291761108769141
0.7101449275362319	0.6521739130434783	0.11081913685787771
0.6376811594202898	0.536231884057971	0.17616806765855286
1.0	0.536231884057971	0.012239606729862886
0.10144927536231885	0.6376811594202898	0.010005236230993923
0.24637681159420294	0.6811594202898551	0.0473640676843939
0.30434782608695654	0.6521739130434783	0.08987775623172378
0.7391304347826086	0.9130434782608695	0.027839812663117487
0.1449275362318841	0.7101449275362319	0.02242278910071111
0.536231884057971	0.6086956521739131	0.055432499414580276
0.927536231884058	0.08695652173913046	0.009774725779183256
0.1884057971014493	0.6666666666666667	0.047143829927009884
0.4782608695652174	0.7391304347826086	0.009538419525447789
0.9855072463768118	0.10144927536231885	0.0015900059302941763
0.08695652173913046	0.7971014492753623	0.005339602543932937
0.2318840579710145	0.21739130434782608	0.10000308143290713
0.7971014492753623	0.2753623188405797	0.17834001552329798
0.5507246376811594	0.8115942028985508	0.0076271840523047816
0.6666666666666667	0.3478260869565218	0.025698232907948877
0.4782608695652174	0.9420289855072465	0.0026026036091815804
0.08695652173913046	0.9130434782608695	0.035878230277993584
0.536231884057971	0.4927536231884059	0.021896770860789574
0.391304347826087	0.7681159420289856	0.0063916373437655025
0.7536231884057971	0.7246376811594203	0.5166256772910527
0.1739130434782609	0.10144927536231885	0.30591966489392064
0.13043478260869565	0.36231884057971014	0.16432717847235492
0.855072463768116	0.2898550724637681	0.25461349089981344
0.24637681159420294	0.8840579710144928	0.009094997384509867
1.0	0.9565217391304348	0.00030626353235564744
0.15942028985507245	0.1739130434782609	0.08430435341301304
0.42028985507246375	0.2898550724637681	0.08904181475579552
0.5507246376811594	0.5072463768115942	0.027651033863738354
0.014492753623188382	0.36231884057971014	0.00386946812554878
0.5507246376811594	0.21739130434782608	0.0347844731073773
0.42028985507246375	0.36231884057971014	0.05283666138054933
0.5217391304347826	0.04347826086956523	0.0028972488857503115
0.7246376811594203	0.014492753623188382	0.014302904072959234
0.6086956521739131	0.07246376811594199	0.026868890874916337
0.13043478260869565	0.8695652173913043	0.021404076418522596
0.6376811594202898	0.4927536231884059	0.2261592254422675
0.3188405797101449	0.6956521739130436	0.027314371034336614
0.8115942028985508	0.6666666666666667	0.1426477328868776
0.2898550724637681	0.44927536231884063	0.1108996822047704
0.6666666666666667	0.13043478260869565	0.057525326465435934
0.927536231884058	0.2318840579710145	0.06248019707204573
0.36231884057971014	0.44927536231884063	0.18640954246214722
0.9855072463768118	0.7681159420289856	0.002100626438376052
0.6666666666666667	0.42028985507246375	0.24790080168611414
0.36231884057971014	0.1739130434782609	0.10405878078663172
0.7391304347826086	0.44927536231884063	0.08463564874000336
0.7536231884057971	0.782608695652174	0.11700189808255274
0.2028985507246377	0.536231884057971	0.019483359337900887
0.2898550724637681	0.8115942028985508	0.024808584733700047
0.15942028985507245	0.6666666666666667	0.03457812669854955
0.8985507246376813	0.33333333333333337	0.3799107823397417
0.4057971014492754	0.5217391304347826	0.07829511222603959
0.855072463768116	0.2608695652173913	0.2661065163121468
0.8840579710144928	0.36231884057971014	0.08874680196490815
0.7391304347826086	0.9855072463768118	0.001823549501986158
0.7536231884057971	0.33333333333333337	0.1264519944830107
0.9130434782608695	0.05797101449275362	0.009302962307502521
0.0	0.9130434782608695	0.015468209669276135
0.6231884057971014	0.6086956521739131	0.08292024386631039
0.7681159420289856	0.1739130434782609	0.3151138001763128
0.6376811594202898	0.1449275362318841	0.027925176792359813
0.3478260869565218	0.1449275362318841	0.13718946542564656
0.15942028985507245	0.6521739130434783	0.0366810551285025
0.2898550724637681	0.30434782608695654	0.18330825470137926
0.11594202898550723	0.5507246376811594	0.030302220691025113
0.5072463768115942	0.5652173913043479	0.03958973421661537
0.43478260869565216	0.391304347826087	0.037807227089177116
0.6666666666666667	0.7246376811594203	0.12583543130550812
0.36231884057971014	0.9710144927536233	0.13670205260158802
0.463768115942029	0.014492753623188382	0.0022996713299827734
0.014492753623188382	0.6666666666666667	0.0006704541938046744
0.44927536231884063	0.9420289855072465	0.003067378369168332
0.6231884057971014	0.24637681159420294	0.03430189287669304
0.9130434782608695	0.1884057971014493	0.03248797666617382
0.7971014492753623	0.33333333333333337	0.1296503652685194
0.0	0.1739130434782609	0.06076905099601561
0.44927536231884063	0.5217391304347826	0.05105422538757787
0.04347826086956523	0.5942028985507247	0.009317245118130757
0.7391304347826086	0.13043478260869565	0.29377888198423513
0.33333333333333337	0.5652173913043479	0.035361580273942254
0.33333333333333337	0.6086956521739131	0.03061303936012027
0.8405797101449275	0.21739130434782608	0.1471776326960948
0.2028985507246377	0.014492753623188382	0.24351403496065313
1.0	0.927536231884058	0.0006425744340400016
0.1884057971014493	0.02898550724637685	0.09725535139447052
0.04347826086956523	0.6666666666666667	0.0011520931135790293
0.6811594202898551	0.7391304347826086	0.0994185391485321
0.37681159420289856	0.5652173913043479	0.08721478080721962
0.1449275362318841	0.3188405797101449	0.407846857359894
0.11594202898550723	0.5797101449275363	0.028495755815492445
0.5217391304347826	0.07246376811594199	0.006999537359074558
0.4927536231884059	0.11594202898550723	0.06808042306560157
0.36231884057971014	0.3188405797101449	0.15700325464660111
0.855072463768116	0.6086956521739131	0.05812936632251967
0.44927536231884063	0.4927536231884059	0.03913335842378668
0.391304347826087	1.0	0.03223992018052016
0.37681159420289856	0.9130434782608695	0.01668731363824835
0.02898550724637685	0.7536231884057971	0.001322643316861494
0.927536231884058	0.1739130434782609	0.020677172470577737
0.2318840579710145	0.5507246376811594	0.031173399916844837
0.37681159420289856	0.5797101449275363	0.09541137408656102
0.11594202898550723	0.463768115942029	0.5894346127900892
0.04347826086956523	0.6521739130434783	0.0012228177557504526
0.7246376811594203	0.33333333333333337	0.09757525636858912
0.8115942028985508	0.014492753623188382	0.013954581376818449
0.7391304347826086	0.6376811594202898	0.09664206379759961
0.9420289855072465	0.9565217391304348	0.0006687401640320486
0.8840579710144928	0.30434782608695654	0.2679502821913525
0.7971014492753623	0.4782608695652174	0.053085979242225356
0.8405797101449275	0.05797101449275362	0.05512789934041902
0.536231884057971	0.8405797101449275	0.007849480846019571
0.782608695652174	0.8695652173913043	0.0476399628515986
0.536231884057971	0.08695652173913046	0.011532222749279184
0.855072463768116	0.6231884057971014	0.07560261025649642
0.04347826086956523	0.02898550724637685	0.001546198033021868
0.3188405797101449	0.43478260869565216	0.20912854682722043
0.2318840579710145	0.6231884057971014	0.03730375819581303
0.43478260869565216	0.5507246376811594	0.09861121422171078
0.5942028985507247	0.5507246376811594	0.045371048381900994
0.4782608695652174	0.43478260869565216	0.017989631700971464
0.10144927536231885	0.3188405797101449	0.030107064747403968
0.855072463768116	0.08695652173913046	0.07716910014517218
0.9710144927536233	0.44927536231884063	0.05642013049800522
0.9565217391304348	0.2753623188405797	0.07310935420344175
0.7246376811594203	0.2318840579710145	0.320192949161124
0.7101449275362319	0.2318840579710145	0.2771989775893708
0.782608695652174	0.44927536231884063	0.059101414317928085
0.2753623188405797	0.1739130434782609	0.06733149178420378
0.05797101449275362	0.8695652173913043	0.022682811409409892
0.5652173913043479	0.5652173913043479	0.041921979454011035
0.9855072463768118	0.9130434782608695	0.0010343880890062852
0.15942028985507245	0.5072463768115942	0.0400151562453515
0.9420289855072465	0.2028985507246377	0.024740805178338297
0.6376811594202898	0.8405797101449275	0.05547233400777211
0.3188405797101449	0.5942028985507247	0.02297530405531532
0.2318840579710145	0.37681159420289856	0.5111481794902019
0.3478260869565218	0.1884057971014493	0.08301061064070643
0.05797101449275362	0.0	0.00026387512010516264
0.855072463768116	0.9855072463768118	0.011413247690591837
0.8260869565217392	0.24637681159420294	0.19791521284434338
0.15942028985507245	0.6811594202898551	0.02872312695830208
0.6231884057971014	0.9710144927536233	0.012477278637276986
0.463768115942029	0.8115942028985508	0.006231741079498858
0.6231884057971014	0.2318840579710145	0.03756437069788469
0.8260869565217392	0.2898550724637681	0.15886081530185203
0.4927536231884059	0.6811594202898551	0.05233893395754784
0.7536231884057971	0.10144927536231885	0.08632003464687177
0.9420289855072465	0.6956521739130436	0.02853642739429039
0.8985507246376813	0.9420289855072465	0.0065386733923190055
0.13043478260869565	0.7536231884057971	0.014509113194857785
0.536231884057971	0.5797101449275363	0.04466254034674781
0.8115942028985508	0.2753623188405797	0.17141603624070006
0.10144927536231885	0.8695652173913043	0.026253630961399464
0.8260869565217392	0.5942028985507247	0.04749034801375161
0.6231884057971014	0.7246376811594203	0.07732004633306008
0.4782608695652174	0.8695652173913043	0.005037646223081462
0.927536231884058	0.855072463768116	0.0025232141945168646
0.2608695652173913	0.6376811594202898	0.06224876409497923
0.6811594202898551	0.24637681159420294	0.14487579903769457
0.04347826086956523	0.1884057971014493	0.010464825595355528
0.04347826086956523	0.4782608695652174	0.02306566034363272
0.9565217391304348	0.6666666666666667	0.053012802667518025
0.5217391304347826	0.6521739130434783	0.07378959042033341
0.9565217391304348	0.9130434782608695	0.00133749150329008
0.9565217391304348	0.7681159420289856	0.005330174138052663
0.391304347826087	0.15942028985507245	0.13177242035489287
0.07246376811594199	0.014492753623188382	0.0008967315346926701
0.3478260869565218	0.24637681159420294	0.11182605000385201
0.6376811594202898	0.42028985507246375	0.2530912473617527
0.08695652173913046	1.0	0.005532054686070741
0.7101449275362319	0.33333333333333337	0.0772808531370366
0.7391304347826086	0.10144927536231885	0.11260640301911129
0.5797101449275363	0.08695652173913046	0.04232034929668754
0.014492753623188382	0.5652173913043479	0.02688574487256725
0.5652173913043479	0.21739130434782608	0.04303310637001329
0.04347826086956523	0.43478260869565216	0.013786166220224489
0.8405797101449275	0.9420289855072465	0.014241380189814974
0.02898550724637685	0.1739130434782609	0.025811670292506236
0.15942028985507245	0.5217391304347826	0.020377473883649747
0.391304347826087	0.33333333333333337	0.1078081760654158
0.7391304347826086	0.30434782608695654	0.1504824362038424
0.8260869565217392	0.30434782608695654	0.17330601667285628
0.2608695652173913	0.6521739130434783	0.08959234233224132
0.24637681159420294	0.2898550724637681	0.17926506486996557
0.8260869565217392	0.1449275362318841	0.06472218989209819
0.3478260869565218	0.014492753623188382	0.0025174137029583725
0.24637681159420294	0.8985507246376813	0.009166643515149717
0.02898550724637685	0.10144927536231885	0.017294199551843147
0.6666666666666667	0.7681159420289856	0.03169255255904667
0.05797101449275362	0.5217391304347826	0.00645940249665661
0.24637681159420294	0.07246376811594199	0.05322944056879269
0.5797101449275363	0.536231884057971	0.039439256094630025
0.4782608695652174	0.927536231884058	0.0025350780909501394
0.1449275362318841	0.10144927536231885	0.09003438825680875
0.9420289855072465	0.04347826086956523	0.001568146641529388
0.5797101449275363	0.0	0.009649391373995113
0.2608695652173913	0.4782608695652174	0.0737199899820709
0.7391304347826086	0.37681159420289856	0.062260393298696405
1.0	0.8405797101449275	0.0007102225998218189
0.8405797101449275	0.5797101449275363	0.04827271165305324
0.7681159420289856	0.0	0.009596155538426618
0.7246376811594203	0.9565217391304348	0.014224705837557968
0.6231884057971014	0.6521739130434783	0.09619670120062397
0.4927536231884059	0.37681159420289856	0.041301976521015145
0.5797101449275363	0.07246376811594199	0.03763463978472995
0.9565217391304348	0.8695652173913043	0.0018118595002799497
0.7971014492753623	0.8695652173913043	0.03722904097816875
0.9420289855072465	0.1884057971014493	0.01979475036568929
0.7246376811594203	0.07246376811594199	0.050744434734407706
0.15942028985507245	0.4782608695652174	0.21650206477076434
0.02898550724637685	0.463768115942029	0.019016820685669417
0.15942028985507245	0.43478260869565216	0.10735724130127473
0.24637681159420294	0.02898550724637685	0.14023301657393955
0.10144927536231885	0.7391304347826086	0.006900177054829956
0.9420289855072465	0.1739130434782609	0.016496847321665106
0.8840579710144928	0.5942028985507247	0.04459811488040595
0.463768115942029	0.8405797101449275	0.005881921096956414
0.1884057971014493	0.463768115942029	0.09555851502281014
0.6521739130434783	0.4927536231884059	0.3234935870810148
0.5797101449275363	0.13043478260869565	0.044514716172940796
0.08695652173913046	0.04347826086956523	0.007634989852444917
0.6956521739130436	0.24637681159420294	0.20239287127215524
0.7536231884057971	0.9855072463768118	0.0012148841408184854
0.7681159420289856	0.536231884057971	0.05030383433037883
0.2608695652173913	0.4927536231884059	0.06021761138616226
0.5507246376811594	0.08695652173913046	0.019016547810507045
0.08695652173913046	0.8115942028985508	0.006829749815120565
0.8115942028985508	0.30434782608695654	0.1461857349098803
0.8260869565217392	0.36231884057971014	0.04889870861573392
0.2608695652173913	0.6086956521739131	0.022381550582836376
0.9710144927536233	0.6086956521739131	0.0581755030633913
0.1739130434782609	0.7536231884057971	0.01937101832287557
0.1884057971014493	0.8260869565217392	0.010599386607873379
0.1884057971014493	0.7536231884057971	0.017644955644085938
0.04347826086956523	1.0	0.004806036766871168
0.33333333333333337	0.9420289855072465	0.016835738500930682
0.42028985507246375	0.855072463768116	0.0050659090215891996
0.391304347826087	0.536231884057971	0.08581197638213316
0.1884057971014493	0.4782608695652174	0.10565120013072893
0.1449275362318841	0.2028985507246377	0.03769711922112644
0.24637681159420294	0.536231884057971	0.03848015030650107
0.5217391304347826	0.782608695652174	0.006472195765980622
0.014492753623188382	0.8840579710144928	0.019915594124972354
0.02898550724637685	0.04347826086956523	0.0041476464956404805
0.15942028985507245	0.36231884057971014	0.3637723423677209
0.10144927536231885	0.04347826086956523	0.008306194863486513
0.21739130434782608	0.8985507246376813	0.010257445296351466
0.6521739130434783	0.5507246376811594	0.23656357982148396
0.8115942028985508	0.5507246376811594	0.04306522480141784
0.5652173913043479	0.42028985507246375	0.07190093790638609
0.8260869565217392	0.7101449275362319	0.1522650776104893
0.782608695652174	0.30434782608695654	0.14901858127431739
0.6521739130434783	0.3478260869565218	0.020591631584116643
0.7536231884057971	0.2753623188405797	0.22345463339161659
0.6376811594202898	0.8695652173913043	0.06138112334637821
0.4057971014492754	0.6231884057971014	0.31809022204395965
0.855072463768116	0.8985507246376813	0.010722022145232163
0.1739130434782609	0.43478260869565216	0.09903167190585607
0.927536231884058	0.43478260869565216	0.07333253033479431
0.5507246376811594	0.8405797101449275	0.009043224434425564
0.8695652173913043	0.5652173913043479	0.051392109198216074
0.9130434782608695	0.8840579710144928	0.0024757083755004125
0.5072463768115942	0.5507246376811594	0.03297937522043437
0.5072463768115942	1.0	0.002250566070786921
0.463768115942029	0.855072463768116	0.0054128888296097405
0.21739130434782608	0.9855072463768118	0.010650472700522854
0.05797101449275362	0.10144927536231885	0.03334526635039952
0.11594202898550723	0.9710144927536233	0.010642019331618341
0.43478260869565216	0.7246376811594203	0.012720168693904193
0.2028985507246377	0.2898550724637681	0.21380942706656292
0.855072463768116	0.9130434782608695	0.014085991868272566
0.5507246376811594	0.24637681159420294	0.03076187012824539
0.2608695652173913	0.2028985507246377	0.05994357785991744
0.6086956521739131	0.4782608695652174	0.08410100981738362
0.5942028985507247	0.43478260869565216	0.09505959682525293
0.8115942028985508	0.5072463768115942	0.0494099023558154
0.8695652173913043	0.8840579710144928	0.00745247027915568
0.4927536231884059	0.7101449275362319	0.022483870730841567
0.07246376811594199	0.37681159420289856	0.04165216077532789
0.43478260869565216	0.9710144927536233	0.023941339250269044
0.8405797101449275	0.42028985507246375	0.07530393820312113
0.7971014492753623	0.15942028985507245	0.09436765930417705
0.6521739130434783	0.1449275362318841	0.03781124686681152
0.782608695652174	0.08695652173913046	0.043425068428226764
0.6376811594202898	0.9420289855072465	0.03654091638498345
0.5072463768115942	0.0	0.0005043722281791994
0.11594202898550723	0.7536231884057971	0.010080013881441315
0.2753623188405797	0.2028985507246377	0.05841716701607669
0.5072463768115942	0.15942028985507245	0.04827770981757292
0.08695652173913046	0.463768115942029	0.3179233250407139
0.5797101449275363	0.8840579710144928	0.016184860320665823
0.10144927536231885	0.7681159420289856	0.0062041432689643825
0.5507246376811594	0.5507246376811594	0.03500593493496697
0.5797101449275363	0.8405797101449275	0.014914620869105754
0.6086956521739131	0.855072463768116	0.033301803909909576
0.3188405797101449	0.08695652173913046	0.07991841670677978
0.7101449275362319	0.7536231884057971	0.11177149680382
0.4927536231884059	0.1884057971014493	0.06426869577179604
0.3478260869565218	0.07246376811594199	0.021839007930394352
0.9565217391304348	0.6086956521739131	0.07531821180406655
0.855072463768116	0.2028985507246377	0.11762146279341501
0.37681159420289856	0.44927536231884063	0.14474727004946136
0.10144927536231885	0.4782608695652174	0.47548633588850947
0.33333333333333337	0.7681159420289856	0.008214985342629516
0.6666666666666667	0.5507246376811594	0.24892791272343032
0.15942028985507245	0.2318840579710145	0.09462702679714559
0.9710144927536233	0.04347826086956523	0.000567258895720383
0.4782608695652174	0.9855072463768118	0.012014944941894227
0.7536231884057971	0.24637681159420294	0.31726287479188214
0.6376811594202898	0.8260869565217392	0.03699570106968104
0.0	0.3188405797101449	0.0011837235496036413
0.5797101449275363	0.014492753623188382	0.013865857957571824
0.6811594202898551	0.43478260869565216	0.20453432986827294
0.5072463768115942	0.536231884057971	0.02770474129049183
0.5507246376811594	0.44927536231884063	0.028137944955735225
0.7101449275362319	0.6086956521739131	0.06219751538146863
0.9130434782608695	0.6666666666666667	0.07218711638061222
0.2028985507246377	0.9130434782608695	0.011489188448224646
0.4057971014492754	0.7536231884057971	0.006349068889065217
0.7246376811594203	0.10144927536231885	0.1291800371218146
0.9420289855072465	0.7101449275362319	0.021866986012072487
0.4927536231884059	0.536231884057971	0.031141449230500787
0.9855072463768118	0.7246376811594203	0.004547789391125422
0.21739130434782608	0.05797101449275362	0.10014142790904165
0.30434782608695654	0.37681159420289856	0.2416548939414298
0.8260869565217392	0.8405797101449275	0.06025885880946561
0.5797101449275363	0.2898550724637681	0.027153552871701448
1.0	0.3188405797101449	0.025950918552907768
0.2318840579710145	0.24637681159420294	0.12247373416149013
0.24637681159420294	0.014492753623188382	0.1591026451143532
0.8840579710144928	0.855072463768116	0.006681507077605382
0.11594202898550723	0.8840579710144928	0.029274817431812216
0.8695652173913043	0.13043478260869565	0.06446377144099538
0.7681159420289856	0.2608695652173913	0.2637037468764186
0.463768115942029	0.9855072463768118	0.015363191205808223
0.6086956521739131	0.37681159420289856	0.056025658911898396
0.6666666666666667	0.1449275362318841	0.06543660403353338
0.6086956521739131	0.2898550724637681	0.021072694969904673
0.782608695652174	0.7971014492753623	0.08708944436209876
0.3478260869565218	0.391304347826087	0.1925894870496602
0.9130434782608695	0.536231884057971	0.05968451309615919
0.7971014492753623	0.04347826086956523	0.026773205637942374
0.5652173913043479	0.6666666666666667	0.07511557973988364
0.4057971014492754	0.7971014492753623	0.0056435257823129695
0.11594202898550723	0.8985507246376813	0.03183716802117108
0.9565217391304348	0.3188405797101449	0.23700633040592253
0.536231884057971	0.536231884057971	0.028573947435376966
0.7971014492753623	0.07246376811594199	0.03941357062015997
0.3188405797101449	0.07246376811594199	0.031235410507429603
0.04347826086956523	0.30434782608695654	0.002940092800100516
0.37681159420289856	0.24637681159420294	0.10914769208794371
0.30434782608695654	0.9565217391304348	0.028146139917715265
0.463768115942029	0.5797101449275363	0.15011958439582251
0.8695652173913043	0.0	0.0038531621935598255
0.2608695652173913	0.5072463768115942	0.048087493635132476
0.13043478260869565	0.6521739130434783	0.025492434903307992
0.30434782608695654	0.6376811594202898	0.05886425312174752
0.536231884057971	0.9710144927536233	0.00532849249862727
0.10144927536231885	0.9130434782608695	0.0341853084242979
0.33333333333333337	0.6956521739130436	0.030329338354477417
0.9130434782608695	0.04347826086956523	0.005559061885383674
0.8260869565217392	0.8115942028985508	0.03368205952470517
0.2318840579710145	0.4057971014492754	0.37940915688032784
0.9855072463768118	0.6666666666666667	0.025499572756654525
0.7536231884057971	1.0	0.0004798421394201841
0.9420289855072465	0.21739130434782608	0.032944358916596264
0.33333333333333337	0.7971014492753623	0.008877979146954002
0.8405797101449275	0.04347826086956523	0.03980516608586193
0.30434782608695654	0.7101449275362319	0.017357031976397957
0.43478260869565216	0.1739130434782609	0.10989900029240453
0.7536231884057971	0.2318840579710145	0.3517787585463607
0.7246376811594203	0.04347826086956523	0.025725155999074496
0.15942028985507245	0.9565217391304348	0.010144140340570545
0.6521739130434783	0.15942028985507245	0.04268426593035848
0.42028985507246375	0.4057971014492754	0.049971795872639564
0.0	0.2318840579710145	0.1849584186574537
0.5072463768115942	0.6086956521739131	0.06460908416762409
0.014492753623188382	0.5072463768115942	0.0009776836595062118
0.927536231884058	0.33333333333333337	0.5134302783028254
0.7536231884057971	0.8695652173913043	0.06469784134645065
0.927536231884058	0.6521739130434783	0.0811374884385683
0.9565217391304348	0.9565217391304348	0.0005330804192638017
0.13043478260869565	0.33333333333333337	0.1826781517918782
0.6086956521739131	0.2028985507246377	0.03977880565585256
0.9420289855072465	0.5072463768115942	0.13108746768903018
0.1884057971014493	0.6811594202898551	0.0342888097822332
0.782608695652174	0.8115942028985508	0.0822963593949037
0.391304347826087	0.6086956521739131	0.17908998658359543
0.3188405797101449	0.391304347826087	0.2418404438443312
0.21739130434782608	0.536231884057971	0.02793957065668239
0.463768115942029	0.9565217391304348	0.005826524952409532
0.7971014492753623	0.11594202898550723	0.053369845902355155
0.42028985507246375	0.6231884057971014	0.6059103893747028
0.0	0.5507246376811594	0.008204885520478605
0.6231884057971014	0.44927536231884063	0.14697601708468577
1.0	0.7391304347826086	0.0017274116326327271
0.8405797101449275	0.391304347826087	0.06409063932346701
0.463768115942029	0.10144927536231885	0.09052848023941695
0.6086956521739131	0.08695652173913046	0.03129370998268579
0.3188405797101449	0.15942028985507245	0.0824055836721484
0.391304347826087	0.2898550724637681	0.13680447651095895
0.3188405797101449	0.30434782608695654	0.1707771722234336
0.6521739130434783	0.05797101449275362	0.011336342855160404
0.6666666666666667	0.10144927536231885	0.03893926176726118
0.6376811594202898	0.2028985507246377	0.04335298073265124
0.5942028985507247	0.855072463768116	0.023226067328356276
0.2028985507246377	0.7536231884057971	0.016795140336718445
0.1449275362318841	0.1739130434782609	0.06435242728399355
0.8115942028985508	0.7101449275362319	0.18751266265871402
0.2318840579710145	0.5797101449275363	0.02483461896374762
0.37681159420289856	0.33333333333333337	0.12733502590056456
0.0	0.33333333333333337	0.000939606369841992
0.8695652173913043	0.1884057971014493	0.08257243652451564
0.5217391304347826	0.05797101449275362	0.004573058939679205
0.15942028985507245	0.08695652173913046	0.10393426471494857
0.42028985507246375	0.927536231884058	0.0037305722680498112
0.15942028985507245	0.536231884057971	0.014960265811403023
0.24637681159420294	0.5652173913043479	0.028739050935580983
0.6956521739130436	0.2753623188405797	0.13615056895046204
0.9565217391304348	0.13043478260869565	0.007483870448998066
0.8115942028985508	0.391304347826087	0.03474572148827903
0.463768115942029	0.6666666666666667	0.15031219874818083
0.6666666666666667	0.24637681159420294	0.09288253284586186
0.5507246376811594	0.1449275362318841	0.02717774326777872
0.08695652173913046	0.2898550724637681	0.010372549823303396
0.4927536231884059	0.2898550724637681	0.12979897413549532
0.08695652173913046	0.5652173913043479	0.10193972458333986
0.44927536231884063	0.10144927536231885	0.0659202640847356
0.7101449275362319	0.8405797101449275	0.219995106877588
0.8115942028985508	0.44927536231884063	0.056697976925402425
0.42028985507246375	0.8260869565217392	0.005358932530812437
0.855072463768116	0.391304347826087	0.10127711837076253
0.9130434782608695	0.927536231884058	0.0027961570205519756
0.8115942028985508	0.42028985507246375	0.044835427905348904
0.10144927536231885	0.07246376811594199	0.037084011868715634
0.9855072463768118	0.9855072463768118	0.00011115656199967877
0.9420289855072465	0.8115942028985508	0.002675915729869608
0.4927536231884059	0.7246376811594203	0.01483186860306855
0.4927536231884059	0.5652173913043479	0.04622476161763939
0.08695652173913046	0.782608695652174	0.0045468918114044505
0.21739130434782608	0.0	0.3137331993636375
0.37681159420289856	0.5942028985507247	0.09720892165599694
0.4927536231884059	0.21739130434782608	0.03648323067521756
0.30434782608695654	0.014492753623188382	0.006186607189062869
0.6666666666666667	0.9130434782608695	0.11177979870118523
1.0	0.6811594202898551	0.008281341731827891
0.05797101449275362	0.21739130434782608	0.006906169332161615
0.3478260869565218	0.10144927536231885	0.14236055696330388
0.5652173913043479	0.8840579710144928	0.010500683842588603
0.2028985507246377	0.7971014492753623	0.013362156044352789
0.3188405797101449	0.927536231884058	0.00960701667409527
0.2608695652173913	0.782608695652174	0.035269665835650436
0.855072463768116	0.7536231884057971	0.052114839041127216
0.44927536231884063	0.5072463768115942	0.04426740923616071
0.2753623188405797	0.8115942028985508	0.03083438324210899
0.014492753623188382	0.6231884057971014	0.00037466448725034064
0.014492753623188382	0.15942028985507245	0.03697601205826842
0.782608695652174	0.6086956521739131	0.05333001681018656
0.37681159420289856	0.9420289855072465	0.025158831301539588
0.2608695652173913	0.9855072463768118	0.030443376656948254
0.1884057971014493	0.13043478260869565	0.7665387382014011
0.6231884057971014	0.5507246376811594	0.08931639644637261
0.7391304347826086	0.1449275362318841	0.4201778714293469
0.536231884057971	0.1884057971014493	0.02840508357110993
0.7101449275362319	0.855072463768116	0.15461521603919406
0.6521739130434783	0.7681159420289856	0.026325041722745492
0.2028985507246377	0.7681159420289856	0.016136162934343914
0.7101449275362319	0.5507246376811594	0.07872668823222116
0.5942028985507247	0.2608695652173913	0.03304476099653132
0.15942028985507245	0.11594202898550723	0.16569382671753782
0.42028985507246375	0.5652173913043479	0.1790628821069526
1.0	0.9130434782608695	0.0007842878578430628
0.5942028985507247	0.6521739130434783	0.08300787699429342
0.2608695652173913	0.37681159420289856	0.39500481643745955
0.2753623188405797	0.927536231884058	0.010591716058109402
0.5217391304347826	0.6956521739130436	0.03644965915741364
0.8695652173913043	0.3478260869565218	0.22161582859917972
0.014492753623188382	0.9420289855072465	0.01571906007090251
0.7246376811594203	0.7536231884057971	0.16603032363782758
0.4782608695652174	0.9565217391304348	0.004960697433554863
0.5217391304347826	0.6666666666666667	0.0642745563307078
0.6521739130434783	0.8985507246376813	0.10303810003359472
0.2028985507246377	0.4057971014492754	0.2808662001033321
0.9710144927536233	0.4927536231884059	0.08513303178251418
0.2898550724637681	0.5652173913043479	0.019860411002220843
0.10144927536231885	0.536231884057971	0.025586697501357607
0.44927536231884063	0.3478260869565218	0.05180586557894562
0.2608695652173913	0.8695652173913043	0.010410671941719067
0.6521739130434783	0.24637681159420294	0.05826256560203755
0.1449275362318841	0.9420289855072465	0.014449373377803004
0.5507246376811594	0.5217391304347826	0.029177082958108957
0.21739130434782608	0.24637681159420294	0.13305127686277893
0.04347826086956523	0.5507246376811594	0.260348607618625
0.8260869565217392	0.7391304347826086	0.14342537091398616
0.04347826086956523	0.9565217391304348	0.012629174852301696
0.1449275362318841	0.8115942028985508	0.011792206856594952
0.1449275362318841	0.536231884057971	0.02157916951683847
0.1449275362318841	0.43478260869565216	0.13563257470612605
0.9710144927536233	0.8115942028985508	0.0017233070131310341
0.36231884057971014	0.8840579710144928	0.014675171919911622
0.463768115942029	0.08695652173913046	0.0611239997139859
0.014492753623188382	0.2753623188405797	0.02996116405301095
0.3188405797101449	0.463768115942029	0.12726922570507718
0.927536231884058	0.5942028985507247	0.06181766135924936
0.9855072463768118	0.5072463768115942	0.037190802364791394
0.8985507246376813	0.7101449275362319	0.053030343060946394
0.8115942028985508	0.8985507246376813	0.008154885095270957
0.3478260869565218	0.05797101449275362	0.010889512869408943
0.02898550724637685	0.5217391304347826	0.006896426305847416
0.8405797101449275	0.2028985507246377	0.11965173678276247
0.9565217391304348	0.30434782608695654	0.1205687697306978
0.7391304347826086	0.2753623188405797	0.21684100656930247
0.391304347826087	0.6956521739130436	0.034708224697150104
0.4057971014492754	0.3478260869565218	0.07540694369054024
0.5797101449275363	0.4057971014492754	0.11651877764797428
0.3188405797101449	0.7536231884057971	0.009553426787854608
0.21739130434782608	0.855072463768116	0.0092263386847987
0.6376811594202898	0.11594202898550723	0.023844649850129462
0.04347826086956523	0.8115942028985508	0.004336127413612152
0.33333333333333337	0.6666666666666667	0.09318633477977724
0.0	0.36231884057971014	0.002466377243238718
0.5072463768115942	0.02898550724637685	0.0016892641651572945
0.05797101449275362	0.07246376811594199	0.027978051183218593
0.4057971014492754	0.7101449275362319	0.020009959071852233
0.6231884057971014	0.9855072463768118	0.008173504399850066
0.9130434782608695	0.3188405797101449	0.48308480607247495
0.44927536231884063	0.11594202898550723	0.09362622356821915
0.9565217391304348	0.6956521739130436	0.02210277055848884
0.8260869565217392	0.7246376811594203	0.1531257123788323
0.3188405797101449	0.4927536231884059	0.07121902235252524
0.6376811594202898	0.08695652173913046	0.018076165230068563
0.02898550724637685	0.8115942028985508	0.0043486328112914505
0.7101449275362319	0.1449275362318841	0.34496640862701766
0.2898550724637681	0.8260869565217392	0.020744532909790777
0.36231884057971014	0.6231884057971014	0.06508915874722118
0.8695652173913043	0.07246376811594199	0.05966757989313241
0.2753623188405797	0.08695652173913046	0.09045628184034489
0.4057971014492754	0.1884057971014493	0.11358662537645532
0.5942028985507247	0.536231884057971	0.04613168636432698
0.9130434782608695	0.391304347826087	0.052273837732803356
0.21739130434782608	0.13043478260869565	0.6497203518305233
0.07246376811594199	0.9130434782608695	0.034190212219815275
0.463768115942029	0.04347826086956523	0.01100464619777398
0.5072463768115942	0.13043478260869565	0.04018460834177999
0.5652173913043479	0.6231884057971014	0.06645358280913244
0.36231884057971014	0.7101449275362319	0.021724082866310623
0.42028985507246375	0.33333333333333337	0.06948955365788095
0.782608695652174	0.5942028985507247	0.04426640344921923
0.2898550724637681	0.33333333333333337	0.2367749681067472
0.391304347826087	0.8260869565217392	0.007338361782950527
0.391304347826087	0.5507246376811594	0.09560644873912473
0.6376811594202898	0.6086956521739131	0.12015483351279127
0.391304347826087	0.391304347826087	0.09006868840664126
0.5072463768115942	0.8840579710144928	0.004679077593802348
0.9565217391304348	0.08695652173913046	0.0034176144708051056
0.0	0.7681159420289856	0.001713972910335027
0.0	0.43478260869565216	0.002567971501068538
0.7536231884057971	0.0	0.010449596790992263
0.7101449275362319	0.6811594202898551	0.17465771587484563
0.5652173913043479	0.927536231884058	0.005593379638271722
0.8405797101449275	0.11594202898550723	0.07164128103638309
0.3188405797101449	0.536231884057971	0.03513877521364933
0.11594202898550723	0.1449275362318841	0.08044622734507448
0.44927536231884063	0.1449275362318841	0.12482528194002583
0.1449275362318841	0.15942028985507245	0.09032091570087984
0.5072463768115942	0.33333333333333337	0.2785126488029151
0.1739130434782609	0.2318840579710145	0.09315413661052639
0.15942028985507245	0.014492753623188382	0.014353896285214775
0.6956521739130436	0.014492753623188382	0.009777038966679572
0.7681159420289856	0.8260869565217392	0.1681175642429937
0.4927536231884059	0.463768115942029	0.01643867033697768
0.07246376811594199	0.9855072463768118	0.0082759387151348
0.5652173913043479	0.05797101449275362	0.023114903726137698
0.30434782608695654	0.782608695652174	0.01649932059860323
0.7246376811594203	0.6376811594202898	0.09029335019829654
0.4057971014492754	0.6811594202898551	0.06387456986799092
0.08695652173913046	0.5942028985507247	0.03017547290657064
0.536231884057971	0.014492753623188382	0.0023094565151502927
0.1884057971014493	0.9565217391304348	0.00939693349088373
0.8405797101449275	0.07246376811594199	0.06717452041339532
0.30434782608695654	0.9130434782608695	0.008060146280399224
0.5217391304347826	0.8695652173913043	0.005959032182204506
0.13043478260869565	0.15942028985507245	0.07569835879842725
0.13043478260869565	0.9565217391304348	0.012811662247340778
0.4057971014492754	0.21739130434782608	0.08281733754963004
0.5072463768115942	0.7681159420289856	0.006593600784253536
0.44927536231884063	0.5797101449275363	0.249745259652367
0.8985507246376813	0.13043478260869565	0.034353558856266446
0.8695652173913043	0.536231884057971	0.06378890210552927
0.7971014492753623	0.3188405797101449	0.16664885892205594
0.8115942028985508	0.6521739130434783	0.12684183562938256
0.7101449275362319	0.43478260869565216	0.12493058765115153
0.8695652173913043	0.927536231884058	0.01736489792224968
0.3478260869565218	0.7101449275362319	0.020644172638880336
0.7101449275362319	0.1739130434782609	0.3743573330441622
0.11594202898550723	0.02898550724637685	0.00404936090454978
0.36231884057971014	0.7391304347826086	0.00999700080954721
0.11594202898550723	0.24637681159420294	0.07403762341120253
0.37681159420289856	0.2608695652173913	0.1278746197769635
0.44927536231884063	0.8840579710144928	0.004104704656170644
0.463768115942029	0.13043478260869565	0.14104213437808089
0.5217391304347826	0.014492753623188382	0.0011488012241128499
0.8840579710144928	0.5652173913043479	0.04636889670989215
0.02898550724637685	0.782608695652174	0.0022343393251994218
0.4057971014492754	0.2028985507246377	0.0970237648855467
0.5217391304347826	0.2898550724637681	0.05558905319871766
0.08695652173913046	0.9420289855072465	0.02352400224439055
0.21739130434782608	0.36231884057971014	0.5668540513936322
0.44927536231884063	0.2608695652173913	0.04679650119685087
0.782608695652174	0.05797101449275362	0.031081604666863986
0.08695652173913046	0.9710144927536233	0.01232282386898373
0.6811594202898551	0.2753623188405797	0.09618738335497198
0.5217391304347826	0.9710144927536233	0.006177092104726113
0.536231884057971	0.2318840579710145	0.026134356309314474
0.6811594202898551	0.8985507246376813	0.09442546527689395
0.33333333333333337	0.4782608695652174	0.12520787999861638
0.07246376811594199	0.5942028985507247	0.030242916404097132
0.5217391304347826	0.13043478260869565	0.02223921772947281
0.10144927536231885	0.5072463768115942	0.05181635181528101
0.02898550724637685	0.4782608695652174	0.009450839914144226
0.855072463768116	0.6956521739130436	0.11681442955803804
0.36231884057971014	0.8260869565217392	0.009762217318602677
0.5652173913043479	0.13043478260869565	0.03635544669263064
0.9565217391304348	0.07246376811594199	0.002366380717225416
0.1739130434782609	0.5072463768115942	0.03218562736009512
0.9420289855072465	0.9420289855072465	0.0009368234119072261
0.6086956521739131	0.24637681159420294	0.03450135865967922
0.6956521739130436	0.6231884057971014	0.0905497276774018
0.37681159420289856	0.15942028985507245	0.1278926187235436
0.5217391304347826	0.1449275362318841	0.025823960593178964
0.8840579710144928	0.05797101449275362	0.031073332524442103
0.0	0.5217391304347826	0.0017475873927532849
0.5942028985507247	0.6086956521739131	0.06186376980517998
0.7971014492753623	0.9565217391304348	0.002443619276896247
0.43478260869565216	0.2028985507246377	0.07587925978691329
0.4782608695652174	0.5652173913043479	0.06105341028663564
0.9710144927536233	0.8840579710144928	0.0015120258481706075
0.05797101449275362	0.9855072463768118	0.007483894616568356
0.536231884057971	0.5652173913043479	0.038248672208605596
0.02898550724637685	0.43478260869565216	0.008203052338160996
0.7101449275362319	0.014492753623188382	0.012375954663423025
0.04347826086956523	0.0	0.00016778159406331976
0.6376811594202898	0.7246376811594203	0.09193020998121137
0.4782608695652174	0.5797101449275363	0.08799763818048313
0.2318840579710145	0.1884057971014493	0.14590316612066528
0.2898550724637681	0.8695652173913043	0.009704666388303479
0.9710144927536233	1.0	5.238745001252447e-05
0.855072463768116	0.4927536231884059	0.0983815378702828
0.5942028985507247	0.7101449275362319	0.07318779429561853
0.5072463768115942	0.6376811594202898	0.08425503199493742
[truncated: 2,901 more rows]

## Sheet: Dataset4
Antiseptic	Antibiotic	Gene expression
0.7246376811594203	0.8115942028985508	0.04049724946607225
0.37681159420289856	0.2608695652173913	0.07650566696425042
0.855072463768116	0.42028985507246375	0.06556386203208898
0.4057971014492754	0.4927536231884059	0.03962288987664742
0.3188405797101449	0.8260869565217392	0.003430984621592968
0.1884057971014493	0.4057971014492754	0.16390565716230313
0.21739130434782608	0.1884057971014493	0.17739260779746002
0.7971014492753623	0.4057971014492754	0.018425715154783716
0.5072463768115942	0.6376811594202898	0.045428653800039125
0.33333333333333337	0.5942028985507247	0.012477515008363575
1.0	0.9855072463768118	9.443565071684696e-06
0.8405797101449275	0.21739130434782608	0.09119775111315143
0.24637681159420294	0.7246376811594203	0.008458733245533622
0.9130434782608695	0.04347826086956523	0.0015344284850466097
0.2028985507246377	0.10144927536231885	0.661509603295542
0.07246376811594199	0.9710144927536233	0.003964424377876103
0.9855072463768118	0.24637681159420294	0.006423417917998488
0.15942028985507245	0.08695652173913046	0.05904948727094008
0.5797101449275363	0.30434782608695654	0.009803031991133089
0.9420289855072465	0.6231884057971014	0.042266114971897965
0.927536231884058	0.8115942028985508	0.000735079376680824
0.13043478260869565	0.1449275362318841	0.0527072574438808
0.6956521739130436	0.7246376811594203	0.11671672123548446
0.10144927536231885	0.5217391304347826	0.011703627621125454
0.3478260869565218	0.2898550724637681	0.11007868611030626
0.8405797101449275	0.5217391304347826	0.03073727510388619
0.42028985507246375	0.5072463768115942	0.032527727257049346
0.6231884057971014	0.4057971014492754	0.12942961310586065
0.4927536231884059	0.8260869565217392	0.0019732969315794445
0.4057971014492754	0.07246376811594199	0.002678793134461757
0.8695652173913043	0.15942028985507245	0.03280409393634185
0.6811594202898551	0.391304347826087	0.052096978400234396
0.08695652173913046	0.5942028985507247	0.012604213497808936
0.8840579710144928	0.6521739130434783	0.054290962807689844
1.0	0.9130434782608695	0.00013923918821427377
0.6666666666666667	0.5072463768115942	0.25891965373522624
0.7246376811594203	0.6231884057971014	0.03619048348049475
0.05797101449275362	0.07246376811594199	0.01146945454722094
0.10144927536231885	0.36231884057971014	0.03355122712043651
0.24637681159420294	0.0	0.052369743474772634
0.6956521739130436	0.0	0.0020231469711927902
0.6086956521739131	0.44927536231884063	0.05627043529860127
0.8695652173913043	0.5072463768115942	0.046804438326871776
0.9130434782608695	0.08695652173913046	0.006490798973582152
0.391304347826087	0.1739130434782609	0.07543304941473136
0.5507246376811594	0.5797101449275363	0.02151165521102962
0.463768115942029	0.5507246376811594	0.03070758983842202
1.0	0.6521739130434783	0.0068711396710567476
0.8985507246376813	0.04347826086956523	0.0035572181662094546
0.014492753623188382	0.463768115942029	0.002354664073930547
0.04347826086956523	0.6666666666666667	0.00022159873544582337
0.7101449275362319	0.6956521739130436	0.15379026562967316
0.44927536231884063	0.6086956521739131	0.7275123534069763
0.7536231884057971	0.4782608695652174	0.03495853668378362
0.8985507246376813	1.0	0.0005290079077339359
0.37681159420289856	0.07246376811594199	0.004802322741135069
0.4782608695652174	0.7971014492753623	0.0018383523198525096
0.5797101449275363	0.1884057971014493	0.02149306318464772
0.1739130434782609	0.6811594202898551	0.01321597991463389
0.24637681159420294	0.536231884057971	0.017072295128156965
0.5942028985507247	0.9420289855072465	0.0034707563135751643
0.2318840579710145	0.3188405797101449	0.3349174288811075
0.4927536231884059	0.37681159420289856	0.018649138414037692
0.4927536231884059	0.42028985507246375	0.006484289530764485
0.04347826086956523	0.6956521739130436	0.00018273065666795632
0.5652173913043479	0.2028985507246377	0.01978265212207884
0.391304347826087	0.5507246376811594	0.053198805716637224
0.536231884057971	0.014492753623188382	0.0005184398395768892
0.9130434782608695	0.8260869565217392	0.0007854946514020889
0.3188405797101449	0.2318840579710145	0.044861547279485776
0.9420289855072465	0.782608695652174	0.0013036407020480423
0.782608695652174	0.7681159420289856	0.15871780213473313
0.8405797101449275	0.9565217391304348	0.004417668069675176
0.855072463768116	0.24637681159420294	0.16214677945612696
0.15942028985507245	0.4057971014492754	0.13716259113864246
0.5072463768115942	0.5652173913043479	0.01768900518547897
0.8260869565217392	0.3188405797101449	0.16020172038351613
0.2753623188405797	0.463768115942029	0.04106953677145987
0.2608695652173913	0.5507246376811594	0.011885695191871111
0.30434782608695654	0.0	0.0007923151564627404
0.44927536231884063	0.9855072463768118	0.007228334751106887
0.8985507246376813	0.8695652173913043	0.0009187516827031252
0.44927536231884063	0.536231884057971	0.030432416020762788
0.9710144927536233	0.24637681159420294	0.012959478696135703
0.8985507246376813	0.1739130434782609	0.01697377093633359
0.6376811594202898	0.2028985507246377	0.01981235390270358
0.6956521739130436	0.7101449275362319	0.13632990230335054
0.8985507246376813	0.6666666666666667	0.043505529784828405
0.5652173913043479	0.7101449275362319	0.023239818376617993
0.927536231884058	0.9855072463768118	8.359508307013611e-05
0.2608695652173913	0.02898550724637685	0.04322928691070823
0.5217391304347826	0.3478260869565218	0.08196465605259612
0.9855072463768118	0.536231884057971	0.017190227640856696
0.7971014492753623	0.30434782608695654	0.087334725272597
0.7971014492753623	0.0	0.002545190323193655
0.13043478260869565	0.8260869565217392	0.003717057765457297
0.7681159420289856	0.10144927536231885	0.032284312380195974
0.7246376811594203	0.15942028985507245	0.42117190919660286
0.33333333333333337	0.1739130434782609	0.04040308261393571
0.1739130434782609	0.02898550724637685	0.019637520948260753
0.8695652173913043	0.9855072463768118	0.004487408617142824
0.7391304347826086	0.2318840579710145	0.26861182734020916
0.9420289855072465	0.5507246376811594	0.06314250284070004
0.44927536231884063	0.07246376811594199	0.010639241186134688
0.6521739130434783	0.11594202898550723	0.012451275099915372
0.3478260869565218	0.7536231884057971	0.002493183102745175
0.7246376811594203	0.13043478260869565	0.24469957515809737
0.02898550724637685	0.8260869565217392	0.0017950062008036712
0.6086956521739131	0.2753623188405797	0.010027126782978967
0.5072463768115942	0.1884057971014493	0.019538361959566142
0.4057971014492754	0.3478260869565218	0.03954946795559394
0.7246376811594203	0.6956521739130436	0.19833396007873064
0.7681159420289856	0.7681159420289856	0.15796060949153143
0.5072463768115942	1.0	0.0005022402964950591
0.6666666666666667	0.2753623188405797	0.03093194441651751
0.5942028985507247	0.02898550724637685	0.006342195645805612
0.7101449275362319	0.7536231884057971	0.06466379150724647
0.9130434782608695	0.536231884057971	0.029532924677674342
0.9565217391304348	0.6086956521739131	0.039491345965751025
0.7971014492753623	0.8260869565217392	0.056740863294424584
0.3478260869565218	0.24637681159420294	0.0647032254628595
0.37681159420289856	0.7101449275362319	0.00828529992715188
0.463768115942029	0.6376811594202898	0.36426678755305764
0.7971014492753623	0.9710144927536233	0.0002698007011102302
0.2318840579710145	0.11594202898550723	0.22992176115818913
0.6521739130434783	0.2608695652173913	0.023432543325062536
0.04347826086956523	0.9420289855072465	0.006014099739449751
0.7536231884057971	0.0	0.003361180874839283
0.2318840579710145	0.5507246376811594	0.013126488847837847
0.782608695652174	0.2608695652173913	0.16581708414677435
0.6666666666666667	0.2898550724637681	0.022304917267587373
0.4782608695652174	0.8115942028985508	0.0018862319327201387
0.7391304347826086	0.33333333333333337	0.0671291971337209
0.6086956521739131	0.5797101449275363	0.028090078232980212
0.7536231884057971	0.6666666666666667	0.10729282290845105
0.9130434782608695	0.43478260869565216	0.02558818244953938
0.9130434782608695	0.42028985507246375	0.02260318168595647
0.8985507246376813	0.9420289855072465	0.001876754956854107
0.782608695652174	0.855072463768116	0.08751417771026104
0.9130434782608695	0.9130434782608695	0.0006197600081317884
0.36231884057971014	0.6231884057971014	0.03290973474158226
0.11594202898550723	0.8840579710144928	0.012136527666229628
0.1884057971014493	0.6086956521739131	0.004975091081421883
0.36231884057971014	0.6666666666666667	0.06309212197164488
0.6666666666666667	0.7536231884057971	0.023459733286216037
0.6956521739130436	0.463768115942029	0.09630894452906429
0.5797101449275363	0.9855072463768118	0.0012654287098470237
0.4927536231884059	0.8985507246376813	0.0009293850111160239
0.7101449275362319	0.8115942028985508	0.031199968605833888
0.0	0.2898550724637681	0.0016498044886193652
0.9420289855072465	0.37681159420289856	0.052704286861409315
0.7536231884057971	0.05797101449275362	0.014286416229196287
0.855072463768116	0.7971014492753623	0.00585475333128225
0.4927536231884059	0.8840579710144928	0.0011700265141331443
0.9710144927536233	0.10144927536231885	0.0006682892201694498
0.8260869565217392	0.24637681159420294	0.13204659272240105
0.463768115942029	0.6811594202898551	0.03502338762215075
0.24637681159420294	0.21739130434782608	0.03846359407148011
0.43478260869565216	0.391304347826087	0.016700430694206073
0.05797101449275362	0.2753623188405797	0.001908493865773364
0.8405797101449275	0.43478260869565216	0.04550733510281113
0.3188405797101449	0.07246376811594199	0.013159081976450274
0.24637681159420294	0.8840579710144928	0.0028280259659390736
0.04347826086956523	0.1884057971014493	0.0033672773640203778
0.0	0.6231884057971014	3.4639667115458684e-05
0.8260869565217392	0.9420289855072465	0.0023228782180106625
0.9130434782608695	0.391304347826087	0.025026732062815235
0.9130434782608695	0.6376811594202898	0.04197415721175071
0.8840579710144928	0.5942028985507247	0.020525298655265638
0.2898550724637681	0.11594202898550723	0.1803060088228102
0.2898550724637681	0.536231884057971	0.010115705066844585
0.2608695652173913	0.10144927536231885	0.1048859556912374
0.02898550724637685	0.13043478260869565	0.007054644672249099
0.04347826086956523	0.7391304347826086	0.0002237796714156235
0.927536231884058	0.42028985507246375	0.034956886809317536
0.536231884057971	0.5507246376811594	0.013957090930455943
0.10144927536231885	0.8840579710144928	0.013850225669218568
0.07246376811594199	0.9565217391304348	0.005999571465622302
0.5942028985507247	0.9130434782608695	0.007625775522722344
0.5652173913043479	0.9130434782608695	0.0021416620794000763
0.6231884057971014	0.9565217391304348	0.0063335015696842105
0.9130434782608695	0.782608695652174	0.002071789649260367
0.7536231884057971	0.855072463768116	0.12977680995412727
0.782608695652174	0.9130434782608695	0.002456163313221076
0.463768115942029	0.2898550724637681	0.06509731528592155
0.7101449275362319	0.04347826086956523	0.00901231488574637
0.04347826086956523	0.15942028985507245	0.007132388466944816
0.6811594202898551	0.2753623188405797	0.05360294379227745
0.1884057971014493	0.782608695652174	0.005254158770381946
0.2898550724637681	0.6956521739130436	0.010286855164346732
0.7391304347826086	0.855072463768116	0.12989646331451946
0.8695652173913043	0.7391304347826086	0.027347867756872944
0.855072463768116	0.5507246376811594	0.028111734316034743
0.2898550724637681	0.0	0.001475761793462281
0.7391304347826086	0.05797101449275362	0.01524019218772963
0.6666666666666667	0.8840579710144928	0.043593609232904174
0.7971014492753623	0.7971014492753623	0.039667080959279545
0.9855072463768118	0.4782608695652174	0.013464681981297818
0.3478260869565218	0.8985507246376813	0.004379800654768746
0.0	0.5072463768115942	7.793842898413614e-05
0.536231884057971	0.9710144927536233	0.0014559128212854103
0.391304347826087	0.014492753623188382	0.00021247697476774595
0.0	0.2608695652173913	0.03923263189264866
0.014492753623188382	0.30434782608695654	0.0009299277897553179
0.6956521739130436	0.5942028985507247	0.04316587724650567
0.4782608695652174	0.8840579710144928	0.0011240233470325267
0.05797101449275362	0.9565217391304348	0.005109491003118816
0.6521739130434783	0.44927536231884063	0.18310425771657124
0.43478260869565216	0.02898550724637685	0.0006325872538473633
0.43478260869565216	0.37681159420289856	0.01718556067427271
0.8260869565217392	0.6376811594202898	0.05901922183677446
0.04347826086956523	0.8840579710144928	0.009197550563730452
0.15942028985507245	0.391304347826087	0.17086719028639802
1.0	0.7681159420289856	0.00020235529588808626
0.6521739130434783	0.6231884057971014	0.09979325466341392
0.8985507246376813	0.7101449275362319	0.02547981531058368
0.24637681159420294	0.8260869565217392	0.007184210253943129
0.9710144927536233	0.6376811594202898	0.031174818329224613
1.0	0.782608695652174	0.000156197822995057
0.43478260869565216	0.8260869565217392	0.001485484896131675
0.8115942028985508	0.8260869565217392	0.035023337566527465
0.43478260869565216	0.1449275362318841	0.062494299851512274
0.5942028985507247	0.4057971014492754	0.08851372760100558
0.5797101449275363	0.4927536231884059	0.018755759944439523
0.05797101449275362	0.7391304347826086	0.0003318655406774396
0.4782608695652174	0.44927536231884063	0.006742885506770227
0.8840579710144928	0.7246376811594203	0.02919587371747306
0.3478260869565218	0.15942028985507245	0.056925379797140095
0.6376811594202898	0.8985507246376813	0.0471233102491571
0.04347826086956523	0.014492753623188382	7.782052244317968e-05
0.5072463768115942	0.13043478260869565	0.018021426564860388
0.7391304347826086	0.7101449275362319	0.33480919547474974
1.0	0.43478260869565216	0.001212510043940805
0.2028985507246377	0.4782608695652174	0.05367413304895952
0.536231884057971	0.2028985507246377	0.011910617677793093
0.782608695652174	0.9855072463768118	0.00010628877313302858
0.8695652173913043	0.13043478260869565	0.03251528614623968
0.1739130434782609	0.3478260869565218	0.5416398479927899
0.3188405797101449	0.6086956521739131	0.009496638887983268
0.391304347826087	0.05797101449275362	0.0015050404990297342
0.6811594202898551	0.30434782608695654	0.028895197138980453
0.463768115942029	0.7681159420289856	0.0017620924519577462
0.5942028985507247	0.36231884057971014	0.013165335604885557
0.2028985507246377	0.2608695652173913	0.08757562523275096
0.42028985507246375	0.2898550724637681	0.048675285266364374
0.8115942028985508	0.536231884057971	0.02057200062850065
0.9855072463768118	0.5797101449275363	0.014614955921834955
0.7971014492753623	0.2898550724637681	0.08858119492597775
0.5507246376811594	0.5217391304347826	0.012085990412789667
0.9710144927536233	0.2028985507246377	0.004722849614410944
0.24637681159420294	0.855072463768116	0.0037458893691587644
0.5507246376811594	0.21739130434782608	0.015050682551233303
0.8840579710144928	0.4927536231884059	0.04331616637960729
0.6956521739130436	0.37681159420289856	0.02583565748814862
0.08695652173913046	0.5072463768115942	0.008332929569063943
0.7246376811594203	0.7101449275362319	0.2590323572473186
0.8695652173913043	0.05797101449275362	0.021086028903356056
0.1449275362318841	0.5942028985507247	0.0037305713770491317
0.8405797101449275	0.6666666666666667	0.08525572460583675
0.42028985507246375	0.07246376811594199	0.0029276406510105493
0.5797101449275363	0.7681159420289856	0.0033150269019680727
0.0	0.3188405797101449	0.00022900845771821855
0.1449275362318841	0.9565217391304348	0.0036864430972036
0.11594202898550723	0.37681159420289856	0.09097920469983968
0.4782608695652174	0.2608695652173913	0.017554687104631494
0.24637681159420294	0.6956521739130436	0.013540148369219197
0.782608695652174	0.1739130434782609	0.12465225482746867
0.21739130434782608	0.4057971014492754	0.2600581643386994
0.5072463768115942	0.7536231884057971	0.002292596208415826
0.855072463768116	0.2608695652173913	0.1911645137930056
0.2608695652173913	0.24637681159420294	0.05623848799256384
0.33333333333333337	0.5072463768115942	0.0376449053970592
0.11594202898550723	0.1449275362318841	0.042877938741125325
1.0	0.014492753623188382	3.971762896561443e-06
0.5797101449275363	0.2318840579710145	0.020334123460010782
0.3478260869565218	0.08695652173913046	0.027706304194953804
0.2318840579710145	0.6666666666666667	0.03792166657165336
0.3188405797101449	0.6666666666666667	0.044323071817719786
0.30434782608695654	0.2898550724637681	0.10064393581957654
0.8840579710144928	0.2608695652173913	0.13466980452147878
0.4782608695652174	0.24637681159420294	0.012753110224052816
0.4927536231884059	0.6231884057971014	0.07014059812195113
0.6231884057971014	0.02898550724637685	0.00214725713689012
0.391304347826087	0.7681159420289856	0.0018245097263336544
0.0	0.6086956521739131	2.585318995643011e-05
0.2608695652173913	0.2318840579710145	0.04130649479784648
0.2028985507246377	0.3188405797101449	0.4160496712890203
0.855072463768116	0.2753623188405797	0.19153911765077467
0.36231884057971014	0.6086956521739131	0.02725891957440598
0.1739130434782609	0.855072463768116	0.004215378353709266
0.8840579710144928	0.2318840579710145	0.07611300102296502
0.5942028985507247	0.8695652173913043	0.009815213419714664
0.44927536231884063	0.8115942028985508	0.0016276882243827283
0.7391304347826086	0.2898550724637681	0.11033783029389477
0.5942028985507247	0.1884057971014493	0.02005473946964275
0.8840579710144928	0.8985507246376813	0.0018095994483825755
0.8405797101449275	0.9710144927536233	0.0031540789273821774
0.4927536231884059	0.2028985507246377	0.023149734721192312
0.2608695652173913	0.6521739130434783	0.04905152924390996
0.21739130434782608	0.5217391304347826	0.01502190638136237
0.6231884057971014	0.7391304347826086	0.022726740803308394
0.1884057971014493	0.7101449275362319	0.008808200655995305
0.5797101449275363	0.7971014492753623	0.002705544350101366
0.13043478260869565	0.4927536231884059	0.16856786286918637
0.4927536231884059	0.927536231884058	0.0005705885954430763
0.2028985507246377	0.9565217391304348	0.003146024296507174
0.42028985507246375	0.9710144927536233	0.013410957967237274
0.1884057971014493	1.0	0.0009130849532672103
0.11594202898550723	0.2753623188405797	0.032884913548724054
0.36231884057971014	0.4057971014492754	0.11304293643993449
0.6376811594202898	0.5652173913043479	0.085996540636256
0.9565217391304348	0.15942028985507245	0.0035629739104790677
0.2898550724637681	0.8260869565217392	0.007897581306984421
0.6376811594202898	0.43478260869565216	0.16085601927491924
0.2608695652173913	0.391304347826087	0.2822241466233356
0.05797101449275362	0.11594202898550723	0.0139989410055152
0.3188405797101449	0.5217391304347826	0.019390423053868865
0.5217391304347826	0.6811594202898551	0.022570775001070822
0.15942028985507245	0.6086956521739131	0.003492007596673499
0.9855072463768118	0.08695652173913046	0.0002158814421366982
0.37681159420289856	0.4782608695652174	0.07649817767779288
0.1884057971014493	0.33333333333333337	0.624037002476045
0.6666666666666667	0.04347826086956523	0.003348107807260683
0.8695652173913043	0.07246376811594199	0.029522460962009004
0.1884057971014493	0.2318840579710145	0.05615193167267098
0.9855072463768118	0.2753623188405797	0.008729329856981351
0.7101449275362319	0.3478260869565218	0.02832255100363895
0.3478260869565218	0.9565217391304348	0.023660229705935367
0.21739130434782608	0.15942028985507245	0.4273097120411954
0.6231884057971014	0.6086956521739131	0.04453141207515128
0.3478260869565218	0.2608695652173913	0.0823667870720823
0.8695652173913043	0.2028985507246377	0.056353789154670215
0.11594202898550723	0.9710144927536233	0.0034383740863222437
0.6666666666666667	0.5217391304347826	0.2385208172944167
0.2318840579710145	0.2318840579710145	0.060844015291215706
0.8115942028985508	0.2028985507246377	0.0788448294903886
0.08695652173913046	0.1884057971014493	0.004882475206184611
0.6956521739130436	0.2028985507246377	0.1672537032768406
0.43478260869565216	0.1884057971014493	0.05313733389006161
0.8695652173913043	0.11594202898550723	0.0346653116698807
0.5797101449275363	0.15942028985507245	0.019994369660829285
0.014492753623188382	0.7101449275362319	0.00014910645724501245
0.8405797101449275	0.37681159420289856	0.032925587943214304
0.33333333333333337	0.8840579710144928	0.002588612615444445
0.1739130434782609	0.5507246376811594	0.0036553461197594765
0.7536231884057971	0.391304347826087	0.032272019954542465
0.4927536231884059	0.7246376811594203	0.0051984721770232546
0.5507246376811594	0.9420289855072465	0.0008003985646589642
0.9710144927536233	0.30434782608695654	0.030670540206605094
0.7246376811594203	0.014492753623188382	0.004968521224333186
0.5942028985507247	0.1739130434782609	0.019272120558699576
0.13043478260869565	0.8985507246376813	0.011156767885629486
0.4782608695652174	0.42028985507246375	0.006982939443258368
0.44927536231884063	0.2608695652173913	0.021796172184724193
0.536231884057971	0.6521739130434783	0.03711797810588131
0.07246376811594199	0.08695652173913046	0.0185650010472076
0.7391304347826086	0.21739130434782608	0.31236555525342424
0.3478260869565218	0.2318840579710145	0.05114524536429082
0.5072463768115942	0.9565217391304348	0.0009333528086728813
0.6231884057971014	0.8405797101449275	0.018403674309769594
0.30434782608695654	0.4927536231884059	0.025718952249910915
0.05797101449275362	0.43478260869565216	0.009275700900971559
0.6811594202898551	0.4782608695652174	0.1703366654906753
0.6376811594202898	0.15942028985507245	0.012945897342159951
0.5072463768115942	0.6231884057971014	0.03829262121809615
0.391304347826087	0.4782608695652174	0.05594929033042484
0.5072463768115942	0.5072463768115942	0.007864077565846466
0.7971014492753623	0.8115942028985508	0.03374255446406027
0.42028985507246375	0.927536231884058	0.000936392209875131
0.6376811594202898	0.5942028985507247	0.07301583791025135
0.36231884057971014	0.5652173913043479	0.03197690447418256
0.014492753623188382	0.5797101449275363	0.0014145172555818618
0.11594202898550723	0.463768115942029	0.5164961461244624
0.15942028985507245	0.37681159420289856	0.20733038274121196
0.21739130434782608	0.7681159420289856	0.006634785475631759
0.6086956521739131	0.07246376811594199	0.010904963292234855
0.9565217391304348	0.9855072463768118	2.3699691699248207e-05
0.8840579710144928	0.855072463768116	0.0019277862618689483
0.3188405797101449	0.02898550724637685	0.0019981895401575446
0.1739130434782609	0.4927536231884059	0.04322965287654072
0.8985507246376813	0.42028985507246375	0.022049109462472828
0.2898550724637681	0.6231884057971014	0.011247995114485453
0.7101449275362319	0.6086956521739131	0.031093946084042125
0.7101449275362319	0.9420289855072465	0.016724872506188086
0.1739130434782609	0.7681159420289856	0.006509389176597432
0.4057971014492754	0.855072463768116	0.00169093640283252
0.08695652173913046	0.43478260869565216	0.04546489970013078
0.08695652173913046	0.8260869565217392	0.0029586924510561358
0.6376811594202898	0.9855072463768118	0.002782888890349462
0.7971014492753623	0.5217391304347826	0.02048527193559976
0.24637681159420294	0.33333333333333337	0.39298971755937295
0.36231884057971014	0.9130434782608695	0.006974731421637472
0.782608695652174	0.36231884057971014	0.02267061783465448
0.6956521739130436	0.05797101449275362	0.011130913596910683
0.2753623188405797	1.0	0.006849164925305909
0.42028985507246375	0.5507246376811594	0.06211734706375391
0.391304347826087	0.9565217391304348	0.013585359864164013
0.13043478260869565	0.855072463768116	0.006140265832971892
0.0	0.4057971014492754	0.003676760231815632
0.1449275362318841	0.15942028985507245	0.04955034225555199
0.42028985507246375	0.7101449275362319	0.00762451575694315
0.3478260869565218	0.7246376811594203	0.004595485503479083
0.04347826086956523	0.05797101449275362	0.004604120067585466
0.2028985507246377	0.2028985507246377	0.10440812018864508
0.24637681159420294	0.7681159420289856	0.011741629571102493
0.6811594202898551	0.5652173913043479	0.0986177655373597
0.7536231884057971	0.4057971014492754	0.03851964602051601
0.5507246376811594	0.2753623188405797	0.011406252239374885
1.0	0.8695652173913043	0.00015200020176365958
0.05797101449275362	0.2898550724637681	0.0009526288923000917
0.1884057971014493	0.855072463768116	0.0035332624762045347
0.6666666666666667	0.6376811594202898	0.10239563798062185
0.8260869565217392	0.36231884057971014	0.023025479716310283
0.6231884057971014	0.2608695652173913	0.012326905072476886
0.8260869565217392	0.4782608695652174	0.03367582418948516
0.30434782608695654	0.8985507246376813	0.0022128543359720017
0.05797101449275362	0.9130434782608695	0.012245137515683048
0.8115942028985508	0.1449275362318841	0.0319244929177932
0.8405797101449275	0.8405797101449275	0.015411827234454266
0.8115942028985508	0.6086956521739131	0.02563886135895883
0.6376811594202898	0.014492753623188382	0.0009251844395879307
0.782608695652174	0.7101449275362319	0.24528678801669598
0.42028985507246375	0.6086956521739131	0.6582830004334467
0.36231884057971014	0.42028985507246375	0.12416336227244931
0.9130434782608695	0.7536231884057971	0.006693728718048179
0.463768115942029	0.014492753623188382	0.0005157411095118968
0.8985507246376813	0.4782608695652174	0.034413329777340226
0.21739130434782608	0.536231884057971	0.011449775525817874
0.11594202898550723	0.21739130434782608	0.01018410060943036
0.391304347826087	0.4927536231884059	0.05258851988600974
0.7391304347826086	0.6811594202898551	0.15289604082325042
0.6376811594202898	0.04347826086956523	0.0023405607911403904
0.4782608695652174	0.8260869565217392	0.001871611719952758
0.44927536231884063	0.1884057971014493	0.0505179883217296
0.6231884057971014	0.2318840579710145	0.016566629306278134
0.6376811594202898	0.5072463768115942	0.14803370139981922
0.9130434782608695	0.11594202898550723	0.008496502877930369
0.9855072463768118	0.6521739130434783	0.015234534385755574
0.8405797101449275	0.536231884057971	0.02764348379874276
0.8985507246376813	0.9565217391304348	0.0018844683533596137
0.3478260869565218	0.9855072463768118	0.07100907840751008
0.5942028985507247	0.0	0.002516681521111132
0.33333333333333337	0.7971014492753623	0.0027443572240448176
0.04347826086956523	0.37681159420289856	0.0069743953445222115
0.5507246376811594	0.30434782608695654	0.014809532388296395
0.2608695652173913	0.3188405797101449	0.22453248847059884
0.6231884057971014	0.1884057971014493	0.015330580713948869
0.43478260869565216	0.1739130434782609	0.06331317847695668
0.7391304347826086	0.8695652173913043	0.035047778583030806
0.6666666666666667	0.1449275362318841	0.03312928776483109
0.7536231884057971	0.5797101449275363	0.022489241933350543
0.15942028985507245	0.07246376811594199	0.03478365658267698
0.5072463768115942	0.7681159420289856	0.0018963469742450535
0.855072463768116	0.36231884057971014	0.07161206057254577
0.6521739130434783	0.2028985507246377	0.030908184418447553
0.4057971014492754	0.5942028985507247	0.28147621379522175
0.5507246376811594	0.855072463768116	0.002772555316090789
0.2898550724637681	0.08695652173913046	0.05117275934817354
0.13043478260869565	0.04347826086956523	0.003243028758485077
0.44927536231884063	0.5507246376811594	0.04300972505840435
0.6811594202898551	0.2608695652173913	0.07238028286449508
0.014492753623188382	0.36231884057971014	0.0009796812724029633
0.9130434782608695	0.7246376811594203	0.014596911746761731
0.2898550724637681	0.30434782608695654	0.11998258431552633
0.5942028985507247	0.13043478260869565	0.019706348167997774
0.2898550724637681	0.927536231884058	0.0032424748183859033
0.0	0.9855072463768118	0.0018035939158529077
0.8115942028985508	0.7246376811594203	0.14251829164751956
0.36231884057971014	0.8695652173913043	0.0044325975749365774
0.04347826086956523	0.8115942028985508	0.001127877542861011
0.13043478260869565	0.7101449275362319	0.00676227248382476
0.391304347826087	0.7391304347826086	0.002709696774492409
0.15942028985507245	0.13043478260869565	0.11115475198529366
0.7536231884057971	0.8260869565217392	0.12187561764311045
0.0	0.3478260869565218	0.00022744747361403678
0.6666666666666667	0.3478260869565218	0.010315450129219153
0.1739130434782609	0.08695652173913046	0.15171283911188915
0.8115942028985508	0.8115942028985508	0.023185619935606205
0.07246376811594199	0.7391304347826086	0.000574647040286981
0.463768115942029	0.7391304347826086	0.0028833381554563696
0.1739130434782609	0.1884057971014493	0.048763215009600056
0.9130434782608695	0.2028985507246377	0.018446023756943097
0.8695652173913043	0.8260869565217392	0.0029244154898755777
0.536231884057971	0.927536231884058	0.0007398092590389514
0.782608695652174	0.3188405797101449	0.10456539938841412
0.07246376811594199	0.8115942028985508	0.0016559597249643152
0.1884057971014493	0.927536231884058	0.003868718671473582
0.4927536231884059	0.1884057971014493	0.03239244166249658
0.42028985507246375	0.4057971014492754	0.02365813084414278
0.5942028985507247	0.1449275362318841	0.01902661133804331
0.08695652173913046	0.13043478260869565	0.028224948475279437
0.21739130434782608	0.5072463768115942	0.02347638263978151
0.24637681159420294	0.3478260869565218	0.4477978942116832
0.8695652173913043	0.4782608695652174	0.07028424674010739
0.04347826086956523	0.36231884057971014	0.0026086510789922017
0.5507246376811594	0.5652173913043479	0.017928948447476008
0.2898550724637681	1.0	0.008947733685752607
0.2608695652173913	0.6231884057971014	0.014083721976703798
0.43478260869565216	0.014492753623188382	0.0002820502745586682
0.6231884057971014	0.5942028985507247	0.04281687525418632
0.6086956521739131	0.6521739130434783	0.0464964551692517
0.10144927536231885	0.15942028985507245	0.0235693877074775
0.391304347826087	0.0	0.00010694273659967418
0.391304347826087	0.8405797101449275	0.002318735703496383
0.2318840579710145	0.5217391304347826	0.020594515494995816
0.8985507246376813	0.5652173913043479	0.020454502634844406
0.36231884057971014	0.33333333333333337	0.08687871555505428
0.5942028985507247	0.5652173913043479	0.021699167153873482
0.6811594202898551	0.9855072463768118	0.001953617345725415
0.6086956521739131	0.42028985507246375	0.10759513993572506
0.42028985507246375	0.30434782608695654	0.049400052220690334
0.6376811594202898	0.8260869565217392	0.01625416732375022
0.9130434782608695	0.6666666666666667	0.037451447606578835
0.2608695652173913	0.7391304347826086	0.00863530821293868
0.9710144927536233	0.13043478260869565	0.001319127070042146
0.8260869565217392	0.014492753623188382	0.005077695425288768
0.11594202898550723	0.30434782608695654	0.03321875480099819
0.9710144927536233	0.3478260869565218	0.03143812238995172
0.2608695652173913	0.44927536231884063	0.07322138992097983
0.4057971014492754	0.9565217391304348	0.006394919374128723
0.536231884057971	0.43478260869565216	0.01004356944501533
0.9855072463768118	0.8405797101449275	0.00021389662363647524
0.24637681159420294	0.1739130434782609	0.05587654961873109
0.5942028985507247	0.42028985507246375	0.07895651709532965
0.1739130434782609	0.2753623188405797	0.18769768891612595
0.42028985507246375	0.4782608695652174	0.028084145273887216
0.7101449275362319	0.6376811594202898	0.04899931003738421
0.11594202898550723	0.2608695652173913	0.04139212621978669
0.43478260869565216	0.9710144927536233	0.009443296014903995
0.855072463768116	0.4782608695652174	0.06622452256650366
0.8115942028985508	0.11594202898550723	0.026180835788497576
0.30434782608695654	0.5072463768115942	0.018688368877862994
0.8115942028985508	0.02898550724637685	0.008411155057392608
0.7681159420289856	0.8985507246376813	0.004762557816219191
0.927536231884058	0.5507246376811594	0.04273412792812377
0.8985507246376813	0.15942028985507245	0.015179126536686656
0.37681159420289856	0.24637681159420294	0.0627728761565835
0.10144927536231885	0.07246376811594199	0.016302612575795503
0.6086956521739131	0.04347826086956523	0.005856009806680666
0.855072463768116	0.391304347826087	0.0571695097402185
0.8985507246376813	0.3188405797101449	0.33908024417643295
0.44927536231884063	0.7391304347826086	0.002731057954126113
0.3188405797101449	0.9565217391304348	0.012621315921331205
0.02898550724637685	0.8115942028985508	0.0011319051251027913
0.10144927536231885	0.24637681159420294	0.0206845135666775
0.10144927536231885	0.014492753623188382	0.00031953201671066316
0.2318840579710145	0.44927536231884063	0.0912047709266518
0.07246376811594199	1.0	0.0015352497052513769
0.2608695652173913	0.5797101449275363	0.008770413755482487
0.5652173913043479	0.37681159420289856	0.027839898559242866
0.9710144927536233	0.1449275362318841	0.0017589341500043275
0.11594202898550723	0.1884057971014493	0.011153626416807472
0.3188405797101449	0.7391304347826086	0.003190912416320173
0.11594202898550723	0.15942028985507245	0.03140399616442148
0.2608695652173913	0.30434782608695654	0.15462934843897588
0.6666666666666667	0.0	0.0008551795852250312
0.8115942028985508	0.391304347826087	0.015029757889283782
0.4057971014492754	0.24637681159420294	0.04188234089852058
0.8405797101449275	0.02898550724637685	0.010059338123031938
0.9565217391304348	0.07246376811594199	0.0005341942631458402
0.07246376811594199	0.5217391304347826	0.002203783298265943
0.782608695652174	0.7971014492753623	0.04734568749343069
0.1739130434782609	0.6086956521739131	0.003900264905067594
0.2608695652173913	0.1449275362318841	0.0620202136904241
0.014492753623188382	0.6086956521739131	5.4229818721216e-05
0.21739130434782608	0.6376811594202898	0.028988676582898557
0.4057971014492754	0.014492753623188382	0.0001695148349252034
0.21739130434782608	0.10144927536231885	0.3682643380775582
0.3188405797101449	0.3188405797101449	0.11233848316959133
0.5072463768115942	0.7971014492753623	0.0019195892157953165
0.21739130434782608	0.21739130434782608	0.07659304180846879
0.7971014492753623	0.07246376811594199	0.017590801456680148
0.5072463768115942	0.2028985507246377	0.01592135407221939
0.1739130434782609	0.4057971014492754	0.14276205183454066
0.927536231884058	0.4927536231884059	0.0548431767114877
0.4782608695652174	0.855072463768116	0.0015849254762305242
0.6956521739130436	0.02898550724637685	0.004656252732570619
0.6086956521739131	0.5217391304347826	0.034269367692304396
0.014492753623188382	0.7246376811594203	0.00018204760721122297
0.6956521739130436	0.7536231884057971	0.042020280921842304
0.014492753623188382	0.6811594202898551	0.00011685727590744195
0.13043478260869565	0.5797101449275363	0.006884343652205754
0.36231884057971014	0.8840579710144928	0.005130136917977097
0.4782608695652174	0.0	0.00014124025537256066
0.2898550724637681	0.5507246376811594	0.008603168904119716
0.6811594202898551	0.7246376811594203	0.09011964893878999
0.42028985507246375	0.2028985507246377	0.04686865737110519
0.7246376811594203	0.7681159420289856	0.05772341947971987
0.6956521739130436	0.7681159420289856	0.024197100979646103
0.42028985507246375	0.43478260869565216	0.024408295760468216
0.536231884057971	0.6666666666666667	0.03281448777010361
0.463768115942029	1.0	0.0010843173925941007
0.0	0.8115942028985508	0.0010143315643221214
0.9710144927536233	0.6521739130434783	0.02712244771747147
0.7101449275362319	0.9710144927536233	0.002673285731480739
0.24637681159420294	0.6811594202898551	0.022126735700995086
0.2753623188405797	0.855072463768116	0.004633889020504095
0.9565217391304348	0.7391304347826086	0.003110772114553036
0.4927536231884059	0.3188405797101449	0.2601002240800321
0.2753623188405797	0.5507246376811594	0.0094379056385927
0.05797101449275362	0.3188405797101449	0.0010509331942500492
0.0	0.8695652173913043	0.004203773040798627
0.5797101449275363	0.11594202898550723	0.020935684593475477
0.927536231884058	0.6956521739130436	0.015697477239986556
0.391304347826087	0.42028985507246375	0.05519792146102012
0.9420289855072465	0.6956521739130436	0.011755765619936317
0.536231884057971	0.13043478260869565	0.0073081035994634535
0.9565217391304348	0.9420289855072465	0.00014081150641761614
0.30434782608695654	0.42028985507246375	0.15324315693143406
0.2608695652173913	0.36231884057971014	0.335056791073702
0.6666666666666667	0.4057971014492754	0.12653436577878377
0.6811594202898551	0.9130434782608695	0.06029923072406645
0.6666666666666667	0.9855072463768118	0.0024584744385820418
0.6666666666666667	0.43478260869565216	0.17888921070877853
0.7681159420289856	0.43478260869565216	0.035399280655452156
0.2608695652173913	0.7681159420289856	0.01331762840135687
0.9565217391304348	0.43478260869565216	0.04338337087840023
0.8405797101449275	0.7391304347826086	0.0559454731757295
0.1884057971014493	0.7536231884057971	0.006454603756953475
0.4782608695652174	0.15942028985507245	0.0757847832659684
0.014492753623188382	0.8840579710144928	0.007506037558295971
0.1449275362318841	0.8405797101449275	0.00447896649961482
0.5797101449275363	0.8115942028985508	0.0031636789521991555
0.36231884057971014	0.9855072463768118	0.08919586002261883
0.2608695652173913	1.0	0.004769537855362849
0.02898550724637685	0.36231884057971014	0.001605463640611813
0.1449275362318841	0.7391304347826086	0.007570019609491567
0.0	0.6811594202898551	8.394596375198002e-05
0.5217391304347826	0.5942028985507247	0.02395985774504178
0.1884057971014493	0.10144927536231885	0.5539947490066331
0.5507246376811594	0.5072463768115942	0.011302433032207354
0.7246376811594203	0.4782608695652174	0.05195019153885109
0.42028985507246375	0.8985507246376813	0.001093638891926086
0.7536231884057971	0.4927536231884059	0.033940131191797736
0.6811594202898551	0.7391304347826086	0.055861818919471125
0.014492753623188382	0.7536231884057971	0.00030771468593462627
0.8405797101449275	0.4927536231884059	0.040864307916428866
0.6956521739130436	0.44927536231884063	0.09252649677400568
0.7391304347826086	0.8260869565217392	0.12016095507350782
0.9710144927536233	0.3188405797101449	0.0716234962245747
0.1884057971014493	0.9855072463768118	0.0019678321488199473
0.08695652173913046	0.8115942028985508	0.001981036416077199
0.30434782608695654	0.13043478260869565	0.13331592877862689
0.21739130434782608	0.1449275362318841	0.5333587694340286
0.07246376811594199	0.2608695652173913	0.006065999401508383
0.11594202898550723	0.4057971014492754	0.1659259443578566
0.07246376811594199	0.15942028985507245	0.011764562747077463
0.5217391304347826	0.10144927536231885	0.004856384651894039
0.7681159420289856	0.6666666666666667	0.1023279629521569
0.02898550724637685	0.014492753623188382	5.111487812663483e-05
0.2028985507246377	0.6086956521739131	0.006670025039870803
0.42028985507246375	0.05797101449275362	0.0014450653895611456
0.4927536231884059	0.7681159420289856	0.0018654653091671948
0.37681159420289856	0.8985507246376813	0.005283886253298243
0.463768115942029	0.08695652173913046	0.030425136455567003
0.2898550724637681	0.9855072463768118	0.02475909217423846
0.8405797101449275	0.6231884057971014	0.0408830408241034
0.43478260869565216	0.2028985507246377	0.039859136021735915
0.30434782608695654	0.4782608695652174	0.03662039800607287
0.8405797101449275	0.30434782608695654	0.16538418520746365
0.5652173913043479	0.08695652173913046	0.013457655593048169
0.05797101449275362	0.2608695652173913	0.005051245872152156
0.782608695652174	0.2898550724637681	0.09862342561009207
0.21739130434782608	0.3188405797101449	0.3676211037349204
0.7246376811594203	0.3188405797101449	0.07247701764184274
1.0	0.463768115942029	0.002378552989469397
0.927536231884058	0.6666666666666667	0.033511890662541836
0.2318840579710145	0.6376811594202898	0.03343620286567221
0.9855072463768118	0.05797101449275362	8.23596748113258e-05
0.33333333333333337	0.4927536231884059	0.052934148920509363
0.9420289855072465	0.7391304347826086	0.004901396141253599
0.05797101449275362	0.15942028985507245	0.00833244088200468
0.927536231884058	0.11594202898550723	0.004731885576916888
0.07246376811594199	0.2028985507246377	0.0019158044576243287
0.6376811594202898	0.4057971014492754	0.1450915197108611
0.21739130434782608	0.08695652173913046	0.18605140220804844
0.014492753623188382	0.9420289855072465	0.0055887281791443776
0.3188405797101449	0.2608695652173913	0.07645403318184117
0.21739130434782608	0.8840579710144928	0.00309473263946122
0.8405797101449275	0.5797101449275363	0.022658008785249584
0.30434782608695654	0.7536231884057971	0.004242332352502793
0.1739130434782609	0.7391304347826086	0.007838338798201325
0.44927536231884063	0.42028985507246375	0.011892355693452263
0.24637681159420294	0.2318840579710145	0.04725154508525611
0.6086956521739131	0.0	0.0014419033185972434
0.37681159420289856	0.3478260869565218	0.06684380269898169
0.04347826086956523	0.2898550724637681	0.001012351834219488
0.1884057971014493	0.3188405797101449	0.5205034892357197
0.5797101449275363	0.43478260869565216	0.0361758652776499
0.5797101449275363	0.014492753623188382	0.004780115995580489
0.24637681159420294	0.7391304347826086	0.008664162858826959
0.9420289855072465	0.43478260869565216	0.05108694137475049
0.21739130434782608	0.7971014492753623	0.005559228541620561
0.0	0.6666666666666667	7.778897111007442e-05
0.9855072463768118	0.855072463768116	0.00022621327554224956
0.2028985507246377	0.6956521739130436	0.011380328251232195
0.2608695652173913	0.13043478260869565	0.09862585735567501
0.855072463768116	0.5652173913043479	0.025234698892396233
0.4057971014492754	0.5072463768115942	0.04007424832990085
0.04347826086956523	0.6811594202898551	0.00019353182400231832
0.2608695652173913	0.536231884057971	0.014221754177776815
0.02898550724637685	0.463768115942029	0.007086077748113112
0.9130434782608695	0.1884057971014493	0.01382086276549161
0.6666666666666667	0.8115942028985508	0.01334171365449605
0.10144927536231885	0.7536231884057971	0.0018537014238769421
0.43478260869565216	0.05797101449275362	0.0026378554051617207
0.7391304347826086	0.1884057971014493	0.43570647292805675
0.7971014492753623	0.24637681159420294	0.15122106931438528
0.04347826086956523	0.9710144927536233	0.002926211708310289
0.6376811594202898	0.8695652173913043	0.030585061586367365
0.30434782608695654	1.0	0.010716887983686803
0.5507246376811594	0.43478260869565216	0.01543308513561609
0.5942028985507247	0.7681159420289856	0.004225706683960506
0.02898550724637685	0.9855072463768118	0.0020850967208323246
0.5217391304347826	0.6666666666666667	0.032396130861498534
0.5507246376811594	0.8985507246376813	0.0017780758995427752
0.855072463768116	0.05797101449275362	0.026661996675502415
0.7101449275362319	0.5072463768115942	0.07146043451404938
0.0	0.9710144927536233	0.00238212070690471
0.10144927536231885	0.463768115942029	0.425655232542034
0.02898550724637685	0.391304347826087	0.009817768982009107
0.2028985507246377	0.33333333333333337	0.5501059806020352
0.7391304347826086	0.9710144927536233	0.0011430916629242775
0.3478260869565218	0.8840579710144928	0.003848289457760121
0.5652173913043479	0.43478260869565216	0.024037424606220596
0.1449275362318841	0.8260869565217392	0.0039476069538830405
0.6521739130434783	0.21739130434782608	0.032811420243045224
0.7971014492753623	0.6231884057971014	0.03613235364395738
0.2898550724637681	0.13043478260869565	0.12176250327806487
1.0	0.9565217391304348	4.575736622850598e-05
0.7681159420289856	0.21739130434782608	0.2550235879996825
0.36231884057971014	0.7681159420289856	0.0023390623830609903
0.33333333333333337	0.33333333333333337	0.10215728352452924
0.1739130434782609	0.21739130434782608	0.03215996687438562
0.855072463768116	0.08695652173913046	0.04070725162989274
1.0	0.4057971014492754	0.0006386281698211997
0.33333333333333337	0.05797101449275362	0.004474936726086368
0.9130434782608695	0.2318840579710145	0.04261424069125552
0.1449275362318841	0.7971014492753623	0.004281244188629021
0.07246376811594199	0.6811594202898551	0.0007138460203795468
0.4782608695652174	0.08695652173913046	0.02749388673841675
0.9130434782608695	0.5942028985507247	0.023097387019943495
0.2318840579710145	0.7391304347826086	0.0076488107884905635
0.7391304347826086	0.927536231884058	0.010084491403133958
0.1884057971014493	0.014492753623188382	0.07487649354260632
0.36231884057971014	0.463768115942029	0.10950688527637506
0.08695652173913046	0.04347826086956523	0.0022751855037140122
0.1449275362318841	0.0	0.0011296100970944925
0.42028985507246375	0.21739130434782608	0.036308689095425596
0.4057971014492754	0.6811594202898551	0.0321445340448126
0.5942028985507247	0.2753623188405797	0.011560810508840101
0.1739130434782609	0.536231884057971	0.0044077816770551614
0.6811594202898551	0.8115942028985508	0.017365167979762838
0.2898550724637681	0.3188405797101449	0.1432897572064654
0.927536231884058	0.6521739130434783	0.043338671621159425
0.855072463768116	0.0	0.0015661705679634896
0.536231884057971	0.7391304347826086	0.0046133238162864776
0.855072463768116	0.11594202898550723	0.039498974559170646
0.9710144927536233	0.08695652173913046	0.00044383818112652676
0.13043478260869565	0.15942028985507245	0.03974047352415196
1.0	0.5652173913043479	0.004317844284663368
0.42028985507246375	0.391304347826087	0.02355281774702968
0.02898550724637685	0.43478260869565216	0.002487424381544528
0.0	0.7536231884057971	0.00026363462635348346
0.1449275362318841	0.37681159420289856	0.1576240670525174
0.2318840579710145	0.8405797101449275	0.0038120958121994337
0.15942028985507245	0.5652173913043479	0.003509695572928891
0.7681159420289856	0.07246376811594199	0.01729885770373456
0.1884057971014493	0.7246376811594203	0.007593613940615815
0.6666666666666667	0.927536231884058	0.04728917863829717
0.15942028985507245	0.2898550724637681	0.3293332756582664
0.8840579710144928	0.44927536231884063	0.051367906920433595
0.7246376811594203	0.7536231884057971	0.10602113614707684
0.4927536231884059	0.014492753623188382	0.00023187555734406105
0.07246376811594199	0.1449275362318841	0.01691146626628924
0.08695652173913046	0.6521739130434783	0.0019305673391838277
1.0	0.05797101449275362	3.6282422564295596e-05
0.3478260869565218	0.10144927536231885	0.08748346849947115
0.855072463768116	0.2028985507246377	0.0689194942029692
0.5217391304347826	0.1449275362318841	0.010378448101083302
0.21739130434782608	0.44927536231884063	0.07476249138853863
0.6811594202898551	0.33333333333333337	0.018108240180638373
0.44927536231884063	0.33333333333333337	0.03927751327319129
0.7246376811594203	0.05797101449275362	0.01525307342997747
0.2753623188405797	0.9130434782608695	0.0028968695835757405
0.2898550724637681	0.8115942028985508	0.009871888136755288
0.2753623188405797	0.43478260869565216	0.09808978911243459
0.10144927536231885	0.44927536231884063	0.16832174152540416
0.1449275362318841	0.7246376811594203	0.008188625435356147
0.8840579710144928	0.37681159420289856	0.0361682658865424
0.8840579710144928	0.9565217391304348	0.0051015258610013665
0.3188405797101449	0.44927536231884063	0.10676765909117321
0.5652173913043479	0.9420289855072465	0.0011768475776357374
0.8695652173913043	0.9710144927536233	0.007125267914021026
0.8405797101449275	0.782608695652174	0.01706809529972071
0.21739130434782608	0.9420289855072465	0.0031244582661404305
0.5652173913043479	0.4782608695652174	0.014097350507252283
0.6376811594202898	0.8840579710144928	0.03881983060063187
0.5942028985507247	0.8260869565217392	0.0057897847740445265
0.6086956521739131	0.4057971014492754	0.10892132586915725
0.855072463768116	0.9710144927536233	0.006294384106230233
0.4927536231884059	0.7536231884057971	0.002196747748288433
0.7246376811594203	0.855072463768116	0.11662082634273907
0.43478260869565216	0.6086956521739131	0.9150389617905437
0.2753623188405797	0.1739130434782609	0.03433177739930789
0.2028985507246377	0.7971014492753623	0.004564804372436113
0.33333333333333337	0.36231884057971014	0.11098627985651051
0.7971014492753623	0.8985507246376813	0.002655515196473555
0.11594202898550723	0.02898550724637685	0.0010363165227737824
0.7391304347826086	0.8405797101449275	0.21913862034737752
0.3478260869565218	0.36231884057971014	0.09456142192076694
0.33333333333333337	0.3478260869565218	0.10237839470512836
0.04347826086956523	0.30434782608695654	0.0006978878740139159
0.6956521739130436	0.1449275362318841	0.15151618796435437
0.7391304347826086	0.6086956521739131	0.0286832572910445
0.2028985507246377	0.9710144927536233	0.0034308845510316187
0.7391304347826086	0.5942028985507247	0.024273206849761846
0.4782608695652174	0.391304347826087	0.009624626545929743
0.10144927536231885	0.4782608695652174	0.39487361991195163
0.463768115942029	0.5942028985507247	0.19844188202051968
0.9130434782608695	0.5217391304347826	0.03162939756936184
0.9130434782608695	0.5652173913043479	0.025199979647734082
0.5797101449275363	0.2753623188405797	0.012999601227216133
0.5507246376811594	0.391304347826087	0.03227264193591326
1.0	0.04347826086956523	2.0498150425954302e-05
0.07246376811594199	0.4782608695652174	0.0725516596790152
0.0	0.9565217391304348	0.0030912665198465816
0.9565217391304348	0.6666666666666667	0.025469291710346453
0.6956521739130436	0.43478260869565216	0.09884324993246822
0.9710144927536233	0.391304347826087	0.011145649635280674
0.0	0.6521739130434783	7.130841917364907e-05
0.5507246376811594	0.1449275362318841	0.011061575954249015
0.6231884057971014	0.5217391304347826	0.06434307615350686
0.9855072463768118	0.9565217391304348	6.255131473345722e-05
0.2028985507246377	0.2898550724637681	0.1454287037813777
0.9855072463768118	0.5507246376811594	0.016838082581026658
0.5797101449275363	0.21739130434782608	0.021743495860858376
0.10144927536231885	0.5797101449275363	0.02207260588084945
0.42028985507246375	0.42028985507246375	0.023913534639265075
0.37681159420289856	0.391304347826087	0.07120519020213847
0.6666666666666667	0.6666666666666667	0.09641780866965004
0.536231884057971	0.9855072463768118	0.0012618287078994008
0.782608695652174	0.7246376811594203	0.32800008888164056
0.5652173913043479	0.07246376811594199	0.011390624613165186
0.391304347826087	0.782608695652174	0.0018134331421459193
0.9710144927536233	0.8260869565217392	0.0003248662253176751
0.9565217391304348	0.1449275362318841	0.0028324022940725154
0.8840579710144928	0.8405797101449275	0.002021387550634572
0.782608695652174	0.5652173913043479	0.01872123688634602
0.8260869565217392	0.02898550724637685	0.009623910745709868
0.37681159420289856	0.1884057971014493	0.06350916421713762
[truncated: 4,049 more rows]

## Sheet: Dataset5
Antiseptic	Antibiotic	Gene expression
[truncated: 6,400 more rows]

[truncated: 2 more sheets: Dataset6, Dataset7]
